# Supplementary material for: How Serious Are Health-Related Welfare Problems in Unowned Unsocialised Domestic Cats? A Study from Denmark Based on 598 Necropsies
Source: Animals (Basel). 2022 Mar 6;12(5):662. doi: 10.3390/ani12050662 (PMC8909710; doi:10.3390/ani12050662)
Supplement: Supplementary file 1 [file animals-12-00662-s001.zip]

Archive with 1 entries (1 files):
- raw_data_20211202.xlsx
