# Supplementary material for: How Serious Are Health-Related Welfare Problems in Unowned Unsocialised Domestic Cats? A Study from Denmark Based on 598 Necropsies
Source: Animals (Basel). 2022 Mar 6;12(5):662. doi: 10.3390/ani12050662 (PMC8909710; doi:10.3390/ani12050662)
Supplement: Supplementary file 1 [file animals-12-00662-s001.zip › raw_data_20211202.xlsx]

## Sheet: data
Cat	Postal.code	City	Lattitude	Longitude	Region	Sex	Neutralised	Weight	Age	Fat	FIV	FeLV	Season	Oral.cavity	Urogenital	GI	Skeleton	Respiratory	Liver	Skin	Necropsy.findings.Danish	Oral.findings	Urogenital.findings	GI.findings	Skeletal.findings	Respiratory.findings	Liver.findings	Skin.findings	Pregnant	Lice	Fleas	Earmites	Ticks	Lice.count	Flea.count	Tick.count	Earmites.count	Lice.species	Flea.species	Tick.species	Other comments
1	4241	Vemmelev	55.36	11.24	Region Zealand	Male	Intact	3.77	adult	3	neg.	neg.	Winter-Spring	0	0	0	0	0	0	0	Intet at bemærke								No	0	0	0	0	0	0	0
2	4262	Sandved	55.24	11.52	Region Zealand	Female	Neutralised	3.25	adult	3	neg.	neg.	Winter-Spring	0	0	0	0	0	0	0	Ovariectomerede (fejl ved ligatur på v. uterus)								No	0	0	0	0	0	0	0
3	2620	Albertslund	55.66	12.35	Capital Region of Denmark	Female	Neutralised	2.67	adult	3	neg.	neg.	Winter-Spring	0	0	0	0	0	0	0	Hystectomerede (OP lukket i to lag)								No	0	0	0	0	0	0	0
4	4760	Vordingborg	55.01	11.92	Region Zealand	Female	Neutralised	3.76	adult	3	neg.	neg.	Winter-Spring	0	0	0	0	0	0	0	Ovariectomerede (fejl ved begge ligature på uterus og OP lukket i to lag)								No	1	0	1	0	3	0	0		Felicola subrostratus
5	4672	Klippinge	55.34	12.35	Region Zealand	Female	Neutralised	3.25	adult	3	neg.	pos.	Winter-Spring	0	0	0	0	0	0	0	Ovariectomerede (fejl, uterus bundet sammen med blodkar)								No	0	0	0	0	0	0	0
6	4672	Klippinge	55.34	12.35	Region Zealand	Male	Neutralised	4.03	adult	3	neg.	neg.	Winter-Spring	0	0	0	1	0	0	1	Kruster omkring næsen. Frisk OP ar på 4 cm thorax. Ribbens fraktur.				Rib fracture (old)			Crusts around the nose	No	0	0	0	0	0	0	0
7	2670	Greve	55.6	12.33	Region Zealand	Male	Neutralised	5.56	adult	3	neg.	neg.	Winter-Spring	0	0	0	0	0	0	0	OP ar på 4 cm øvre abdomen								No	0	0	0	0	0	0	0
8	2630	Taastrup	55.65	12.27	Region Zealand	Male	Neutralised	3.9	adult	3	neg.	neg.	Winter-Spring	0	0	0	0	0	0	0	Intet at bemærke								No	0	0	0	0	0	0	0
9	2630	Taastrup	55.65	12.27	Region Zealand	Male	Neutralised	2.7	adult	3	neg.	neg.	Winter-Spring	0	0	0	0	0	0	0	OP ar på 3 cm abdomen. Alle lag syet sammen i ét.								No	0	0	1	0	0	0	0
10	4000	Roskilde	55.62	12.08	Region Zealand	Female	Neutralised	2.14	adult	3	neg.	neg.	Winter-Spring	0	0	0	0	0	0	0	Hystectomerede (OP ok). Hernie								No	0	0	0	0	0	0	0
11						Female	Neutralised	2.78	adult	3	neg.	neg.	Winter-Spring	0	0	0	0	0	0	0	Hystectomerede (OP ok).								No	1	0	0	0	1	0	0		Felicola subrostratus
12						Male	Intact	1.44	adult	2	neg.	neg.	Winter-Spring	0	0	0	0	0	0	0	Intet at bemærke								No	1	0	0	0	5	0	0		Felicola subrostratus
13	2635	Ishøj	55.61	12.36	Capital Region of Denmark	Male	Neutralised	6.7	adult	3	pos.	neg.	Winter-Spring	0	1	0	0	0	0	0	Nyre fund: Hypoplasi af ene nyre med fibrose		Hypoplasia in one kidney						No	0	1	0	0	0	2	0			Ctenocephalides felis
14	4773	Stensved	54.9922	12.03	Region Zealand	Male	Intact	5.59	adult	3	pos.	neg.	Winter-Spring	0	1	0	0	0	0	0	Heterogen urin		Urine heterogeneous						No	0	0	0	0	0	0	0
15	4760	Vordingborg	55.01	11.92	Region Zealand	Female	Neutralised	3.71	adult	3	neg.	neg.	Winter-Spring	0	0	0	0	0	0	0	Ovariectomerede (fejl ved ligatur på uterus og OP ar syet sammen i to lag)								No	0	0	0	0	0	0	0
16	4760	Vordingborg	55.01	11.92	Region Zealand	Female	Neutralised	3.4	adult	3	neg.	neg.	Winter-Spring	0	0	0	0	0	0	0	Ovariectomerede (fejl ved ligatur på uterus)								No	1	0	0	0	3	0	0		Felicola subrostratus
17	4200	Slagelse	55.41	11.35	Region Zealand	Male	Intact	5.76	adult	3	neg.	neg.	Winter-Spring	0	0	0	0	0	0	0	Intet at bemærke								No	0	0	0	0	0	0	0
18	4200	Slagelse	55.41	11.35	Region Zealand	Female	Intact	3.65	adult	3	neg.	neg.	Winter-Spring	0	1	0	0	0	0	0	Proces på ene nyre. Fokal cortical fibrose		Focal cortical fibrosis						No	0	0	0	0	0	0	0
19	2620	Albertslund	55.66	12.35	Capital Region of Denmark	Female	Neutralised	3.58	adult	3	neg.	neg.	Winter-Spring	0	0	0	0	0	0	0	Hystectomerede (OP ok).								No	0	0	0	0	0	0	0
20	4760	Vordingborg	55.01	11.92	Region Zealand	Male	Intact	4.22	adult	3	neg.	neg.	Winter-Spring	0	0	0	0	0	0	0	Intet at bemærke								No	1	0	0	0	26	0	0		Felicola subrostratus
21	4850	Stubbekøbing	54.85	12.07	Region Zealand	Female	Neutralised	2.8	adult	3	neg.	neg.	Winter-Spring	0	0	0	0	0	0	0	Ovariectomerede (OP ok)								No	0	1	0	0	0	1	0			Ctenocephalides felis
22	4760	Vordingborg	55.01	11.92	Region Zealand	Female	Neutralised	1.34	kitten	3	neg.	neg.	Winter-Spring	0	0	0	0	0	0	0	Ovariectomerede (fejl, ingen ligatur omkring uterushorn, kat havde gaze om en pote)								No	1	0	1	0	7	0	0		Felicola subrostratus
23	4760	Vordingborg	55.01	11.92	Region Zealand	Female	Neutralised	1.31	kitten	3	neg.	neg.	Winter-Spring	0	0	0	0	0	0	0	Ovariectomerede (fejl, et horn mgl. ligatur)								No	1	0	0	0	17	0	0		Felicola subrostratus
24	4850	Stubbekøbing	54.85	12.07	Region Zealand	Female	Neutralised	4.15	adult	4	neg.	neg.	Winter-Spring	0	0	0	0	0	0	0	overvægtig								No	0	1	0	0	0	1	0			Ctenocephalides felis
25	4760	Vordingborg	55.01	11.92	Region Zealand	Female	Neutralised	3.05	adult	3	neg.	neg.	Winter-Spring	0	0	0	0	0	0	0	Hystectomerede (OP ok)								No	1	0	0	0	10	0	0		Felicola subrostratus
26	9492	Blokhus	57.25	9.59	Region of Northern Denmark	Female	Intact	3.21	adult	3	neg.	neg.	Winter-Spring	0	0	0	0	0	0	0	Intet at bemærke								No	0	1	0	0	0	1	0			Ctenocephalides felis		To præparater talt
27	9492	Blokhus	57.25	9.59	Region of Northern Denmark	Male	Intact	5.3	adult	3	neg.	neg.	Winter-Spring	2	0	0	0	0	0	0	Knækket h. hjørnetand	One broken canine (right side)							No	0	0	0	0	0	0	0
28	9900	Frederikshavn	57.44	10.54	Region of Northern Denmark	Female	Intact	2.97	adult	3	neg.	neg.	Winter-Spring	0	0	0	0	0	0	0	Intet at bemærke								No	0	0	0	0	0	0	0
29	9900	Frederikshavn	57.44	10.54	Region of Northern Denmark	Female	Intact	2.12	adult	3	neg.	neg.	Winter-Spring	0	0	0	0	0	0	0	Hernie. Mild fund							Hernia	No	0	0	0	0	0	0	0
30	9492	Blokhus	57.25	9.59	Region of Northern Denmark	Male	Intact	3.31	adult	3	neg.	neg.	Winter-Spring	0	0	0	0	0	0	0	Intet at bemærke								No	0	0	0	0	0	0	0
31	4300	Holbæk	55.71	11.7	Region Zealand	Female	Neutralised	3.81	adult	3	neg.	neg.	Winter-Spring	0	0	1	0	0	0	0	Ovariectomerede (fejl, ingen ligatur omkring uterushorn). Forstørret lymfeknude (lnn. Mesenterica)			Enlarged lnn. mesenterica					No	0	0	1	0	0	0	0
32	9240	Nibe	56.99	9.66	Region of Northern Denmark	Male	Intact	4.48	adult	3	neg.	neg.	Winter-Spring	0	0	0	0	0	0	0	Intet at bemærke								No	0	0	0	0	0	0	0
33	4840	Nørre Alslev	54.91	11.94	Region Zealand	Female	Intact	4.17	adult	3	neg.	neg.	Winter-Spring	0	0	0	0	0	0	0	Intet at bemærke								No	0	0	0	0	0	0	0
34	4840	Nørre Alslev	54.91	11.94	Region Zealand	Male	Intact	4.6	adult	3	neg.	neg.	Winter-Spring	2	0	0	0	0	0	0	Knækket 3 hjørnetænder	Three broken canines							No	0	1	0	0	0	2	0			Ctenocephalides felis		Meget små mider
35	4700	Næstved	55.23	11.76	Region Zealand	Male	Intact	1.74	adult	3	neg.	neg.	Winter-Spring	0	0	0	0	0	0	0									No	0	0	0	0	0	0	0
36	4700	Næstved	55.23	11.76	Region Zealand	Male	Intact	2.36	adult	3	neg.	neg.	Winter-Spring	0	0	0	0	0	0	0									No	0	0	0	0	0	0	0
37	4736	Karrebæksminde	55.18	11.65	Region Zealand	Male	Intact	6.39	adult	3	pos.	neg.	Winter-Spring	0	0	0	0	0	0	0									No	0	0	0	1	0	0	1				Ixodes ricinus
38	4700	Næstved	55.23	11.76	Region Zealand	Female	Intact	2.45	adult	3	neg.	neg.	Winter-Spring	0	0	0	0	0	0	0									No	0	0	0	0	0	0	0
39	4700	Næstved	55.23	11.76	Region Zealand	Female	Intact	2	adult	3	neg.	neg.	Winter-Spring	0	0	0	0	0	0	0									No	0	0	0	0	0	0	0
40	4060	Kirke Såby	55.65	11.82	Region Zealand	Female	Intact	2.9	adult	3	neg.	neg.	Winter-Spring	0	0	0	0	0	0	0									No	0	0	0	0	0	0	0
41	4913	Horslunde	54.9192	11.2185	Region Zealand	Male	Intact	5.6	adult	3	neg.	neg.	Winter-Spring	2	0	0	0	0	0	0	Knækket hjørnetand	One broken canine							No	0	0	0	0	0	0	0
42	4913	Horslunde	54.9192	11.2185	Region Zealand	Male	Intact	6	adult	3	neg.	neg.	Winter-Spring	2	0	0	0	0	0	0	Mgl. Hjørnetand	Missing canine							No	0	0	0	0	0	0	0
43	7600	Struer	56.49	8.58	Central Denmark Region	Male	Intact	3.15	adult	3	neg.	pos.	Winter-Spring	0	0	0	0	0	0	0									No	0	0	0	0	0	0	0
44	7321	Vejle	48.523	6.26704	Region of Southern Denmark	Male	Intact	4.74	adult	3	neg.	neg.	Winter-Spring	0	0	0	0	0	0	0									No	0	0	1	0	0	0	0
45	2630	Taastrup	55.65	12.27	Region Zealand	Female	Neutralised	3.81	adult	3	neg.	neg.	Winter-Spring	0	0	0	0	0	0	0	Gaze om forben, ovariectomerede (OP ok)								No	0	0	0	0	0	0	0
46	2720	Vanløse	55.68	12.49	Capital Region of Denmark	Male	Intact	4.65	adult	3	neg.	neg.	Winter-Spring	0	0	0	2	0	0	0	Mgl. Spids af hale				Tip of tail missing				No	0	0	0	0	0	0	0
47	2635	Ishøj	55.61	12.36	Capital Region of Denmark	Female	Neutralised	4.65	adult	3	pos.	neg.	Winter-Spring	2	0	0	0	0	0	0	mgl. Hjørnetand og gaze om forben, ovariectomerede (OP ok)	Missing canine							No	0	0	0	0	0	0	0
48	4760	Vordingborg	55.01	11.92	Region Zealand	Male	Intact	5.56	adult	3	neg.	neg.	Winter-Spring	0	0	0	0	0	0	0									No	0	0	0	0	0	0	0
49	6900	Skjern	55.96	8.54	Central Denmark Region	Male	Intact	5.18	adult	3	pos.	neg.	Winter-Spring	0	0	0	0	0	0	0									No	1	0	0	0	2	0	0		Felicola subrostratus
50	9640	Farsø	56.73	9.28	Region of Northern Denmark	Female	Intact	2.21	adult	3	neg.	neg.	Winter-Spring	0	1	0	0	0	0	0	Heterogen urin		Urine heterogeneous						No	0	0	0	0	0	0	0
51	9670	Løgstør	56.94	9.36	Region of Northern Denmark	Male	Intact	1.27	kitten	3	neg.	neg.	Winter-Spring	0	0	0	0	0	0	0									No	0	0	0	0	0	0	0
52	8450	Hammel	56.26	9.87	Central Denmark Region	Female	Intact	5.06	adult	3	neg.	neg.	Winter-Spring	0	0	0	0	0	0	0									No	0	0	0	0	0	0	0
53	2300	København S	55.6491	12.6013	Capital Region of Denmark	Female	Neutralised	3.49	adult	3	neg.	neg.	Winter-Spring	0	0	0	0	0	0	0	Hystectomerede (OP ok)								No	0	0	0	0	0	0	0
54	2770	Kastrup	55.63	12.65	Capital Region of Denmark	Female	Intact	1.9	adult	3	neg.	neg.	Winter-Spring	0	0	0	0	0	0	0									No	0	0	0	0	0	0	0
55	2950	Vedbæk	55.86	12.56	Capital Region of Denmark	Male	Intact	5.56	adult	3	pos.	neg.	Winter-Spring	0	0	0	0	0	0	0									No	0	0	0	0	0	0	0
56	9000	Aalborg	57.05	9.92	Region of Northern Denmark	Female	Intact	3.56	adult	3	neg.	neg.	Winter-Spring	0	0	0	2	0	0	0	mgl. Øre				Ear missing				No	0	0	0	0	0	0	0
57	9492	Blokhus	57.25	9.59	Region of Northern Denmark	Female	Intact	3.16	adult	3	neg.	neg.	Winter-Spring	0	1	0	0	0	0	0	heterogen urin		Urine heterogeneous						No	0	0	0	0	0	0	0
58	9631	Gedsted	56.71	9.37	Region of Northern Denmark	Female	Intact	4.01	adult	3	neg.	neg.	Winter-Spring	0	0	0	0	0	0	0	OBS: kat øremærket, besked på seddel:Vildkat genudsætning 2014								No	0	0	0	0	0	0	0
59	7600	Struer	56.49	8.58	Central Denmark Region	Female	Intact	1.65	adult	3	neg.	neg.	Winter-Spring	0	0	0	0	0	0	0									No	0	0	0	0	0	0	0
60	7900	Struer	56.49	8.58	Region of Northern Denmark	Female	Intact	2.09	adult	3	neg.	neg.	Winter-Spring	0	1	0	0	0	0	0	Kronisk infarkt i nyre, heterogen urin		Urine heterogeneous; kidney infarct						No	1	0	0	0	1	0	0		Felicola subrostratus (juvenile front)
61	8653	Them	56.0859	9.52129	Central Denmark Region	Female	Intact	2.78	adult	3	neg.	neg.	Winter-Spring	0	0	0	0	0	0	0									No	0	0	0	0	0	0	0
62	5932	Humble	54.83	10.7	Region of Southern Denmark	Male	Intact	2.35	adult	3	neg.	neg.	Winter-Spring	0	0	0	0	0	0	0									No	0	0	0	0	0	0	0
63	5932	Humble	54.83	10.7	Region of Southern Denmark	Female	Intact	3.03	adult	3	neg.	neg.	Winter-Spring	0	0	0	0	0	0	0									No	1	0	0	0	21	0	0		Felicola subrostratus
64	5900	Rudkøbing	54.94	10.71	Region of Southern Denmark	Male	Intact	4.38	adult	3	neg.	neg.	Winter-Spring	0	0	0	0	0	0	0									No	0	0	0	0	0	0	0
65	5260	Odense S	55.36	10.4	Region of Southern Denmark	Female	Intact	2.7	adult	3	neg.	neg.	Winter-Spring	1	0	0	0	0	0	0	Mgl. Fortand	One incisor mssing							No	0	0	0	0	0	0	0
66	5700	Svendborg	55.06	10.6	Region of Southern Denmark	Male	Intact	3.69	adult	3	neg.	neg.	Winter-Spring	0	0	0	0	0	0	0									No	0	1	0	0	0	6	0			Ctenocephalides felis
67	5450	Otterup	55.51	10.46	Region of Southern Denmark	Female	Intact	2.7	adult	3	neg.	neg.	Winter-Spring	0	0	0	0	0	0	0									No	0	1	0	0	0	1	0			Ctenocephalides felis
68	5260	Odense S	55.36	10.4	Region of Southern Denmark	Female	Intact	2.31	adult	3	neg.	neg.	Winter-Spring	0	0	0	0	0	0	0									No	1	1	0	0	3	1	0		Felicola subrostratus	Ctenocephalides felis
69	5953	Tranekær	55.0507	10.887	Region of Southern Denmark	Female	Intact	2.76	adult	3	neg.	neg.	Winter-Spring	0	0	0	0	0	0	0									No	0	0	0	0	0	0	0
70	5953	Tranekær	55.0507	10.887	Region of Southern Denmark	Male	Intact	2.67	adult	3	neg.	neg.	Winter-Spring	0	0	0	0	0	0	0									No	0	0	0	0	0	0	0
71	5450	Otterup	55.51	10.46	Region of Southern Denmark	Male	Intact	3.61	adult	3	neg.	neg.	Winter-Spring	0	0	0	0	0	0	0									No	0	0	0	0	0	0	0
72	5450	Otterup	55.51	10.46	Region of Southern Denmark	Female	Intact	2.84	adult	3	neg.	neg.	Winter-Spring	0	0	0	0	0	0	0									No	0	0	0	0	0	0	0
73	2720	Vanløse	55.68	12.49	Capital Region of Denmark	Male	Neutralised	5.43	adult	3	neg.	neg.	Winter-Spring	1	0	0	0	0	0	0	Mgl. Flere incisiver	Several incisors missing							No	0	0	0	0	0	0	0
74	4760	Vordingborg	55.01	11.92	Region Zealand	Male	Neutralised	4.11	adult	3	neg.	neg.	Winter-Spring	0	0	0	0	0	0	0	Gaze på ben								No	0	0	0	0	0	0	0
75	4000	Roskilde	55.62	12.08	Region Zealand	Male	Neutralised	5.56	adult	3	neg.	neg.	Winter-Spring	0	0	0	0	0	0	0	Øremærket, Gaze på ben								No	0	0	0	0	0	0	0
76	4000	Roskilde	55.62	12.08	Region Zealand	Male	Neutralised	5.26	adult	3	neg.	neg.	Winter-Spring	1	0	0	0	0	0	0	Mgl. Flere incisiver	Several incisors missing							No	0	0	0	0	0	0	0
77	5260	Odense S	55.36	10.4	Region of Southern Denmark	Female	Intact	1.42	kitten	3	neg.	neg.	Winter-Spring	0	0	0	0	0	0	0									No	1	0	0	0	2	0	0		Felicola subrostratus
78	5260	Odense S	55.36	10.4	Region of Southern Denmark	Female	Intact	1.45	kitten	3	neg.	neg.	Winter-Spring	0	0	0	0	0	0	0									No	1	0	0	0	3	0	0		Felicola subrostratus
79	5932	Humble	54.83	10.7	Region of Southern Denmark	Female	Intact	1.65	kitten	3	neg.	neg.	Winter-Spring	0	0	0	0	0	0	0	Uklart om øremider hos juvenile skal være \severe\"? Vi skifter mening på møderne."								No	0	0	1	0	0	0	0					To præparater
80	5953	Tranekær	55.0507	10.887	Region of Southern Denmark	Male	Intact	4.08	adult	3	neg.	neg.	Winter-Spring	0	0	0	0	0	0	0									No	0	0	1	0	0	0	0					To præparater
81	5932	Humble	54.83	10.7	Region of Southern Denmark	Male	Intact	4.63	adult	3	neg.	neg.	Winter-Spring	0	0	0	0	0	0	0									No	0	0	0	0	0	0	0
82	5000	Odense C	55.398	10.3937	Region of Southern Denmark	Male	Intact	4.67	adult	3	neg.	neg.	Winter-Spring	0	0	0	0	0	0	0									No	0	0	0	0	0	0	0
83	5932	Humble	54.83	10.7	Region of Southern Denmark	Male	Intact	3.15	adult	3	neg.	neg.	Winter-Spring	0	0	0	0	0	0	0									No	0	0	0	0	0	0	0
84	5700	Svendborg	55.06	10.6	Region of Southern Denmark	Male	Intact	4.01	adult	3	neg.	neg.	Winter-Spring	0	0	0	0	0	0	0									No	0	1	0	0	0	2	0			Ctenocephalides felis
85	5932	Humble	54.83	10.7	Region of Southern Denmark	Male	Intact	2.04	adult	3	neg.	neg.	Winter-Spring	0	0	0	0	0	0	0									No	0	0	1	0	0	0	0					Jordmide?
86	8800	Viborg	56.45	9.4	Central Denmark Region	Female	Intact	3.97	adult	3	neg.	neg.	Winter-Spring	2	0	0	0	0	0	0	Mgl. Hjørnetand i undermund	Missing canine in lower part							No	0	0	0	0	0	0	0
87	8981	Spentrup	56.52	10.04	Central Denmark Region	Male	Intact	5.64	adult	3	pos.	neg.	Winter-Spring	0	0	0	0	0	0	0									No	1	0	0	0	3	0	0		Felicola subrostratus
88	8832	Skals	56.6058	9.29191	Central Denmark Region	Male	Intact	4.87	adult	3	pos.	pos.	Winter-Spring	0	0	0	0	0	0	0									No	0	0	0	0	0	0	0
89	8832	Skals	56.6058	9.29191	Central Denmark Region	Male	Intact	3.16	adult	3	pos.	neg.	Winter-Spring	0	0	0	0	0	0	0									No	1	0	0	0	12	0	0		Felicola subrostratus
90	7752	Snedsted	56.84	8.57	Central Denmark Region	Male	Intact	3.91	adult	3	neg.	neg.	Winter-Spring	0	0	0	0	0	0	0									No	0	0	0	0	0	0	0
91	7752	Snedsted	56.84	8.57	Central Denmark Region	Male	Intact	3.65	adult	3	neg.	neg.	Winter-Spring	0	0	0	0	0	0	0									No	0	0	0	0	0	0	0
92	6840	Oksbøl	55.64	8.27	Region of Southern Denmark	Female	Intact	3.14	adult	3	neg.	neg.	Winter-Spring	0	0	0	0	0	0	0									No	0	0	0	0	0	0	0
93	6840	Oksbøl	55.64	8.27	Region of Southern Denmark	Female	Intact	3.08	adult	3	neg.	neg.	Winter-Spring	0	0	0	0	0	0	0									No	0	1	0	0	1	1	0		Felicola subrostratus	Ctenocephalides felis
94	8983	Gjerlev J	56.58	10.13	Central Denmark Region	Female	Intact	3.6	adult	3	neg.	neg.	Spring-Summer	0	0	0	0	0	0	0	Drægtig								Yes	0	0	0	0	0	0	0
95	6372	Bylderup-Bov	54.9402	9.08431	Region of Southern Denmark	Male	Intact	3.02	adult	3	neg.	neg.	Spring-Summer	0	0	0	0	0	0	0									No	0	0	0	0	0	0	0
96	6800	Varde	55.67	8.58	Region of Southern Denmark	Male	Intact	4.92	adult	3	neg.	neg.	Spring-Summer	2	0	0	0	0	0	0	Knækket hjørnetand i overmund	Missing canine in upper part							No	1	0	0	0	3	0	0		Felicola subrostratus
97	6800	Varde	55.67	8.58	Region of Southern Denmark	Female	Intact	4.06	adult	3	neg.	neg.	Spring-Summer	0	0	0	0	0	0	0	Drægtig								Yes	1	0	0	0	4	0	0		Felicola subrostratus
98	8940	Randers SV	56.45	10.04	Central Denmark Region	Male	Intact	4.51	adult	3	pos.	neg.	Spring-Summer	0	0	0	0	0	0	0									No	0	0	0	0	0	0	0
99	7321	Vejle	48.523	6.26704	Region of Southern Denmark	Male	Intact	3.48	adult	2	neg.	neg.	Spring-Summer	0	1	0	0	0	0	0	Heterogen urin		Urine heterogeneous						No	0	0	0	0	0	0	0
100	2635	Ishøj	55.61	12.36	Capital Region of Denmark	Female	Intact	3.2	adult	3	neg.	neg.	Spring-Summer	2	0	0	0	0	0	0	Drægtig uterus var udtaget og lå separat i pose (Hystectomerede). Frisk OP ar, gaze om forben. Flere tænder mgl.	Several teeth missing							Yes	0	1	0	0	0	1	0			Ctenocephalides felis
101	2720	Vanløse	55.68	12.49	Capital Region of Denmark	Female	Neutralised	3.57	adult	3			Spring-Summer	0	0	0	0	0	0	0	Hystectomerede (OP ok)								No	0	0	1	0	0	0	0
102	5240	Odense	55.41	10.44	Region of Southern Denmark	Female	Intact	2.74	adult	3	neg.	neg.	Spring-Summer	0	0	0	0	0	0	0	Drægtig								Yes	0	0	0	0	0	0	0
103	7860	Spøttrup	56.61	8.87	Central Denmark Region	Male	Intact	6.17	adult	3	neg.	neg.	Spring-Summer	0	0	0	0	0	0	0									No	0	1	0	0	0	2	0			Ctenocephalides felis
104	7321	Vejle	48.523	6.26704	Region of Southern Denmark	Female	Intact	2.29	adult	2	neg.	neg.	Spring-Summer	0	0	0	0	0	0	0									No	0	0	1	0	0	0	0
105	6000	Kolding	55.51	9.46	Region of Southern Denmark	Female	Intact	2.94	adult	2	neg.	neg.	Spring-Summer	0	0	0	0	0	0	0	Drægtig								Yes	0	0	0	0	0	0	0
106	5240	Odense	55.41	10.44	Region of Southern Denmark	Female	Intact	3.46	adult	3	neg.	neg.	Spring-Summer	0	0	0	0	0	0	0	Drægtig								Yes	0	0	0	0	0	0	0
107	6430	Nordborg	55.04	9.8	Region of Southern Denmark	Male	Intact	4.73	adult	2	pos.	neg.	Spring-Summer	0	0	0	0	0	0	0									No	0	1	0	0	15	0	0
108	5871	Frørup	55.2376	10.7539	Region of Southern Denmark	Male	Intact	4.67	adult	2	pos.	neg.	Spring-Summer	0	0	0	0	0	0	0									No	0	0	0	0	0	0	0
109	6500	Vojens	55.24	9.28	Region of Southern Denmark	Male	Intact	5.12	adult	2	pos.	pos.	Spring-Summer	0	0	0	0	0	0	0									No
110	5240	Odense	55.41	10.44	Region of Southern Denmark	Male	Intact	3.62	adult	3	neg.	neg.	Spring-Summer	0	0	0	0	0	0	0									No	1	0	0	0	2	0	0
111	5240	Odense	55.41	10.44	Region of Southern Denmark	Male	Intact	4.39	adult	3	neg.	neg.	Spring-Summer	0	0	0	0	0	0	0									No	0	0	1	0	0	0	0
112	5220	Odense SØ	55.3849	10.4267	Region of Southern Denmark	Male	Intact	1.07	kitten	3	neg.	neg.	Spring-Summer	0	0	0	0	0	0	0									No	0	0	0	0	0	0	0
113	5871	Frørup	55.2376	10.7539	Region of Southern Denmark	Male	Intact	4.34	adult	3	pos.	neg.	Spring-Summer	0	0	0	0	0	0	0									No	0	0	0	0	0	0	0
114	5450	Otterup	55.51	10.46	Region of Southern Denmark	Female	Intact	2.54	adult	2	neg.	neg.	Spring-Summer	0	0	0	0	0	0	0									No	0	0	0	0	0	0	0
115	5450	Otterup	55.51	10.46	Region of Southern Denmark	Female	Intact	2.97	adult	3	neg.	neg.	Spring-Summer	0	0	0	0	0	0	0	Drægtig								Yes	0	0	0	0	0	0	0
116	6093	Sjølund	55.4	9.54	Region of Southern Denmark	Male	Intact	4.36	adult	2	neg.	pos.	Spring-Summer	0	0	0	0	0	0	0									No	0	0	0	0	0	0	0
117	6600	Vejen	55.49	9.14	Region of Southern Denmark	Female	Intact	3	adult	2	neg.	neg.	Spring-Summer	0	0	0	0	0	0	0	Drægtig								Yes	1	0	0	0	7	0	0
118	6600	Vejen	55.49	9.14	Region of Southern Denmark	Female	Intact	3.16	adult	3	neg.	neg.	Spring-Summer	0	0	0	0	0	0	0	Drægtig								Yes	1	0	0	0	3	0	0
119	5672	Broby	55.2252	10.2402	Region of Southern Denmark	Male	Intact	5.48	kitten	3	pos.	neg.	Spring-Summer	0	1	0	0	0	0	0	Hernie, Kronisk infarkt i nyre		Infarct in one kidney						No	0	0	0	0	0	0	0
120	9670	Løgstør	56.94	9.36	Region of Northern Denmark	Female	Intact	3.17	adult	3	neg.	neg.	Spring-Summer	0	0	0	0	0	0	0									No	1	0	0	0	0	0	0
121	9670	Løgstør	56.94	9.36	Region of Northern Denmark	Female	Intact	2.49	adult	3	neg.	neg.	Spring-Summer	0	1	0	0	0	0	0	Heterogen urin		Urine heterogeneous						No	0	0	1	0	0	0	0
122	9640	Farsø	56.73	9.28	Region of Northern Denmark	Female	Intact	3.45	adult	3	neg.	neg.	Spring-Summer	0	0	0	0	0	0	0	Drægtig								Yes	0	0	0	0	0	0	0
123	9640	Farsø	56.73	9.28	Region of Northern Denmark	Female	Intact	3.26	adult	2	neg.	neg.	Spring-Summer	0	1	0	0	0	0	0	Drægtig, heterogen urin		Urine heterogeneous						Yes	0	0	1	0	0	0	0
124	9631	Gedsted	56.71	9.37	Region of Northern Denmark	Female	Intact	3.46	adult	3	neg.	neg.	Spring-Summer	0	0	0	0	0	0	0									No	0	0	0	0	0	0	0
125	9631	Gedsted	56.71	9.37	Region of Northern Denmark	Female	Intact	4.04	adult	3	neg.	neg.	Spring-Summer	0	0	0	0	0	0	0	Drægtig								Yes	1	1	0	0	2	1	0			Ceratophyllus gallinae
126	7900	Struer	56.49	8.58	Region of Northern Denmark	Male	Intact	4.26	adult	2	pos.	neg.	Spring-Summer	2	0	0	0	0	0	0	mgl. Flere tænder	Several teeth missing							No	1	0	0	0	3	0	0		Felicola subrostratus
127	7900	Struer	56.49	8.58	Region of Northern Denmark	Female	Intact	2.32	adult	1	neg.	neg.	Spring-Summer	0	0	0	0	0	0	0	Her er huldscoren på 1 (emaciated) severe/alvorlig								No	1	0	0	0	11	0	0		Felicola subrostratus
128	7900	Struer	56.49	8.58	Region of Northern Denmark	Female	Intact	1.6	adult	3	neg.	neg.	Spring-Summer	0	0	0	0	0	0	0									No	1	0	1	0	6	0	0		Felicola subrostratus
129	4760	Vordingborg	55.01	11.92	Region Zealand	Female	Intact	3.3	adult	2	neg.	neg.	Spring-Summer	2	0	0	0	0	0	0	drægtig, mgl. Flere tænder	Several teeth missing							Yes	1	0	1	0	10	0	0		Felicola subrostratus
130	4760	Vordingborg	55.01	11.92	Region Zealand	Male	Intact	2.01	adult	2	neg.	neg.	Spring-Summer	0	0	0	0	0	0	0									No	1	0	0	0	1	0	0		Felicola subrostratus
131	4760	Vordingborg	55.01	11.92	Region Zealand	Male	Intact	3.1	adult	2	neg.	pos.	Spring-Summer	0	0	0	0	0	0	0									No	0	0	0	0	0	0	0
132	4760	Vordingborg	55.01	11.92	Region Zealand	Female	Intact	2.54	adult	3	neg.	neg.	Spring-Summer	0	0	0	0	0	0	0									No	1	0	0	0	4	0	0		Felicola subrostratus
133	7900	Nykøbing M	56.77	8.83	Region of Northern Denmark	Female	Intact	2.59	adult	2	pos.	neg.	Spring-Summer	2	0	1	0	0	0	0	Drægtig, Mgl. Flere tænder, forstørret mesenteriale lymfeknuder	Several teeth missing		Enlarged lnn. mesenterica					Yes	0	0	1	0	0	0	0
134	7900	Nykøbing M	56.77	8.83	Region of Northern Denmark	Female	Intact	2.67	adult	3	neg.	neg.	Spring-Summer	0	0	0	0	0	0	0	Drægtig.								Yes	0	0	0	0	0	0	0
135	9460	Brovst	57.1	9.53	Region of Northern Denmark	Male	Intact	3.69	adult	3	neg.	neg.	Spring-Summer	0	0	0	0	0	0	0									No	1	0	0	0	0	0	0					Jordmide?
136	9460	Brovst	57.1	9.53	Region of Northern Denmark	Male	Intact	1.67	kitten	3	neg.	neg.	Spring-Summer	0	0	0	0	0	0	0									No	0	0	0	0	0	0	0
137	7600	Struer	56.49	8.58	Central Denmark Region	Male	Intact	2.1	adult	2	neg.	neg.	Spring-Summer	0	0	0	0	0	0	0									No	1	0	0	0	0	0	0
138	7950	Erslev	56.87	8.73	Region of Northern Denmark	Male	Intact	3.67	adult	3	neg.	neg.	Spring-Summer	0	0	0	0	0	0	0									No	0	0	0	0	0	0	0
139	9990	Skagen	57.72	10.59	Region of Northern Denmark	Male	Intact	4.71	adult	3	neg.	neg.	Spring-Summer	0	0	0	0	0	0	0									No	0	1	0	0	0	2	0			Ceratophyllus gallinae
140	9600	Aars	56.8	9.42	Region of Northern Denmark	Female	Intact	3.1	adult	3	neg.	neg.	Spring-Summer	0	0	0	0	0	0	0									No	0	0	0	0	0	0	0
141	9600	Aars	56.8	9.42	Region of Northern Denmark	Female	Intact	3.39	adult	3	neg.	neg.	Spring-Summer	0	0	0	0	0	0	0	Drægtig								Yes	0	0	0	0	0	0	0
142	9640	Farsø	56.73	9.28	Region of Northern Denmark	Female	Intact	2.42	adult	3	neg.	neg.	Spring-Summer	0	0	0	0	0	0	0									No	0	0	1	0	0	0	0					Jordmide?
143	9640	Farsø	56.73	9.28	Region of Northern Denmark	Female	Intact	2.98	adult	3	neg.	neg.	Spring-Summer	0	0	0	0	0	0	0									No	0	0	1	0	0	0	0
144	9640	Farsø	56.73	9.28	Region of Northern Denmark	Female	Intact	3.31	adult	3	neg.	neg.	Spring-Summer	0	0	0	0	0	0	0									No	0	0	1	0	0	0	0
145	9640	Farsø	56.73	9.28	Region of Northern Denmark	Male	Intact	4.58	adult	2	pos.	neg.	Spring-Summer	0	0	0	0	0	0	0									No	0	1	0	0	0	1	0			Ctenocephalides felis
146	9640	Farsø	56.73	9.28	Region of Northern Denmark	Female	Intact	2.9	adult	2	neg.	neg.	Spring-Summer	0	0	0	0	0	0	0									No	1	0	0	0	0	0	0
147	8850	Bjerringbro	56.37	9.66	Central Denmark Region	Male	Intact	2.54	adult	3	neg.	neg.	Winter-Spring	0	0	0	0	0	0	0	igang med tandskifte								No	1	0	0	0	2	0	0		Felicola subrostratus
148	8850	Bjerringbro	56.37	9.66	Central Denmark Region	Male	Intact	3.21	adult	2	neg.	neg.	Winter-Spring	0	0	0	0	0	0	0									No	1	0	0	0	1	0	0		Felicola subrostratus
149	7900	Nykøbing M	56.77	8.83	Region of Northern Denmark	Female	Intact	3.06	adult	3	neg.	neg.	Winter-Spring	0	0	0	0	0	0	0	Let caliculi dentes	Calculi dentis (mild)							No	0	1	0	0	0	1	0			Ctenocephalides felis
150	7900	Nykøbing M	56.77	8.83	Region of Northern Denmark	Female	Intact	2.92	adult	3	neg.	neg.	Winter-Spring	0	0	0	0	0	0	0									No	0	0	0	0	0	0	0
151	7900	Nykøbing M	56.77	8.83	Region of Northern Denmark	Male	Intact	4.27	adult	1	neg.	neg.	Winter-Spring	2	0	0	0	0	0	0	Inflammeret tandkød, mgl. Flere Incesiver+præmolarer. Huld score 1 (emaciated) er severe/alvorlig	Several premolars and incisors missing; Gingivitis							No	0	0	0	0	0	0	0
152	7900	Nykøbing M	56.77	8.83	Region of Northern Denmark	Female	Intact	2.5	adult	2	neg.	neg.	Winter-Spring	0	0	0	0	0	0	0									No	0	0	0	0	0	0	0
153	7900	Nykøbing M	56.77	8.83	Region of Northern Denmark	Male	Intact	2.89	adult	3	pos.	neg.	Winter-Spring	0	0	0	0	0	0	0	Inflammeret tandkød	Gingivitis							No	1	0	0	0	30	0	0		Felicola subrostratus
154	9640	Farsø	56.73	9.28	Region of Northern Denmark	Female	Intact	3.64	adult	3	neg.	neg.	Winter-Spring	0	0	0	0	0	0	0									No	0	0	0	0	0	0	0
155	9640	Farsø	56.73	9.28	Region of Northern Denmark	Female	Intact	3.11	adult	3	neg.	neg.	Winter-Spring	2	1	0	0	0	0	0	Flere knækkede tænder. Blod i urin. Høj drægitg	Several broken teeth	Haematuria						Yes	0	0	0	0	0	0	0
157	7900	Nykøbing M	56.77	8.83	Region of Northern Denmark	Male	Intact	3.29	adult	2	neg.	neg.	Winter-Spring	0	0	0	0	0	0	0									No	0	0	0	1	0	0	0
158	7900	Nykøbing M	56.77	8.83	Region of Northern Denmark	Male	Intact	1.96	adult	3	neg.	neg.	Winter-Spring	0	0	0	0	0	0	0									No	0	0	0	0	0	0	0
159	9460	Farsø	56.73	9.28	Region of Northern Denmark	Female	Intact	3.39	adult	2	neg.	neg.	Winter-Spring	0	0	0	0	0	0	0	Hernie							Hernia	No	0	0	0	0	0	0	0
160	9460	Farsø	56.73	9.28	Region of Northern Denmark	Female	Intact	3.25	adult	3	neg.	neg.	Winter-Spring	0	0	0	0	0	0	0	Ingen prøver udtaget fra hovedet (det var levende)								No	0	0	0	0	0	0	0
161	7900	Nykøbing M	56.77	8.83	Region of Northern Denmark	Male	Intact	2.8	adult	3	neg.	neg.	Winter-Spring	0	0	0	0	0	0	0									No	0	0	0	0	0	0	0
162	7900	Nykøbing M	56.77	8.83	Region of Northern Denmark	Female	Intact	3.63	adult	3	neg.	neg.	Winter-Spring	2	0	0	0	0	0	0	Mgl. Flere tænder	Several teeth missing							No	0	0	0	0	0	0	0
163	7900	Nykøbing M	56.77	8.83	Region of Northern Denmark	Male	Intact	3.87	adult	3	neg.	neg.	Winter-Spring	0	0	0	0	0	0	0									No	0	0	0	0	0	0	0
164	9640	Farsø	56.73	9.28	Region of Northern Denmark	Male	Intact	3.72	adult	3	pos.	neg.	Winter-Spring	0	0	0	0	0	0	0									No	0	0	0	0	0	0	0
165	9640	Farsø	56.73	9.28	Region of Northern Denmark	Male	Intact	2.18	adult	3	neg.	neg.	Winter-Spring	0	0	0	0	0	0	0	Forandringer på lever (billede). Lever gemt på frys. Ikke patologisk								No	0	0	0	0	0	0	0
166	7900	Nykøbing M	56.77	8.83	Region of Northern Denmark	Male	Intact	1.91	adult	2	neg.	neg.	Spring-Summer	0	0	0	0	0	0	0									No	1	0	1	1	9	0	1		Felicola subrostratus		Ixodes ricinus	To præprater talt
167	7900	Nykøbing M	56.77	8.83	Region of Northern Denmark	Male	Intact	3.43	adult	3	neg.	neg.	Spring-Summer	2	0	0	0	0	0	0	Mgl. Flere tænder	Several teeth missing							No	1	0	1	1	1	0	0		Felicola subrostratus
168	7900	Nykøbing M	56.77	8.83	Region of Northern Denmark	Female	Intact	1.26	adult	3	neg.	neg.	Spring-Summer	0	0	0	0	0	0	0									No	1	0	0	0	62	0	0		Felicola subrostratus
169	9640	Farsø	56.73	9.28	Region of Northern Denmark	Female	Intact	3.79	adult	3	neg.	neg.	Spring-Summer	0	0	0	0	0	0	0	Hernie, høj drægtig							Hernia	Yes	0	0	0	0	0	0	0
170	7900	Nykøbing M	56.77	8.83	Region of Northern Denmark	Male	Intact	3.61	adult	3	neg.	neg.	Spring-Summer	0	0	0	0	0	0	0									No	0	0	0	0	0	0	0
171	7900	Nykøbing M	56.77	8.83	Region of Northern Denmark	Male	Intact	4	adult	3	neg.	neg.	Spring-Summer	0	0	0	0	0	0	0									No	0	0	0	0	0	0	0
172	7900	Nykøbing M	56.77	8.83	Region of Northern Denmark	Male	Intact	3.66	adult	2	neg.	neg.	Spring-Summer	0	0	0	0	0	0	0									No	1	0	0	0	4	0	0		Felicola subrostratus
173	7900	Nykøbing M	56.77	8.83	Region of Northern Denmark	Male	Intact	3.15	adult	3	neg.	neg.	Spring-Summer	0	0	0	0	0	0	0									No	1	0	0	0	1	0	0		Felicola subrostratus
174	8920	Randers NV	56.48	9.98	Central Denmark Region	Male	Intact	6.08	adult	3	neg.	neg.	Spring-Summer	0	0	0	2	0	0	0	Mgl. halv hale				Half of tail missing				No	0	0	0	0	0	0	0
175	8850	Bjerringbro	56.37	9.66	Central Denmark Region	Male	Intact	4.03	adult	2	neg.	neg.	Spring-Summer	0	0	0	0	0	0	0									No	0	0	0	0	0	0	0
176	7800	Skive	56.55	9.03	Central Denmark Region	Male	Intact	5.55	adult	3	pos.	neg.	Spring-Summer	0	0	0	0	0	0	0									No	1	0	0	0	0	0	0
177	7800	Skive	56.55	9.03	Central Denmark Region	Male	Intact	2.63	adult	3	neg.	neg.	Spring-Summer	0	0	0	0	0	0	0									No	0	0	0	0	0	0	0
178	6630	Rødding	55.35	9.21	Region of Southern Denmark	Male	Intact	4.25	adult	2	pos.	neg.	Spring-Summer	2	1	0	0	0	0	1	Mgl. Flere tænder, dysplasi af en nyre, heterogen urin, mgl. hår cranialt ventre bagben	Several teeth missing	Dysplasia of one kidney; urine heterogeneous					Alopecia cranially on left hindleg	No	1	0	1	0	79	0	0		Felicola subrostratus
179	6630	Rødding	55.35	9.21	Region of Southern Denmark	Female	Intact	2.66	adult	2	neg.	neg.	Spring-Summer	0	0	0	0	0	0	0	drægtig								Yes	1	0	0	1	3	0	2		Felicola subrostratus		Ixodes ricinus
180	8000	Århus	56.1703	10.1993	Central Denmark Region	Male	Intact	4.87	adult	3	neg.	neg.	Spring-Summer	0	0	0	0	0	0	0	Vortelignende gevækst på abdomen (billede og prøve udtaget). Ikke patologisk							Wart-like addition on abdomen	No	0	0	0	0	0	0	0
181	8800	Viborg	56.45	9.4	Central Denmark Region	Female	Intact	2.61	adult	3	neg.	neg.	Spring-Summer	0	0	0	0	0	0	0	Drægtig								Yes	0	0	0	0	0	0	0
182	8800	Viborg	56.45	9.4	Central Denmark Region	Male	Intact	2.17	adult	2	neg.	neg.	Spring-Summer	0	0	0	0	0	0	1	Hår slidt af på begge bagben samt meget usoigneret							Alopecia on both hindlegs; not well taken care of	No	0	0	1	0	0	0	0
183	7470	Karup J	56.34	9.25	Central Denmark Region	Male	Intact	3.81	adult	2	neg.	neg.	Spring-Summer	2	0	0	0	0	0	0	Mgl. Hjørnetand	One canine missing							No	1	0	0	1	4	0	0		Felicola subrostratus
184	6900	Skjern	55.96	8.54	Central Denmark Region	Female	Intact	2.6	adult	2	neg.	neg.	Spring-Summer	0	0	0	0	0	0	0	Drægtig								Yes	1	0	0	0	1	0	0		Felicola subrostratus
185	5450	Otterup	55.51	10.46	Region of Southern Denmark	Male	Intact	0.63	kitten	3	neg.	neg.	Spring-Summer	0	0	0	0	0	0	0									No	1	0	0	0	17	0	0		Felicola subrostratus
186	5450	Otterup	55.51	10.46	Region of Southern Denmark	Male	Intact	0.8	kitten	3	neg.	neg.	Spring-Summer	0	0	0	0	0	0	0									No	1	0	0	0	5	0	0		Felicola subrostratus
187	5000	Odense C	55.398	10.3937	Region of Southern Denmark	Female	Intact	0.82	kitten	3	neg.	neg.	Spring-Summer	0	0	0	0	0	0	0									No	0	0	0	1	0	0	0
188	5540	Ullerslev	55.37	10.67	Region of Southern Denmark	Male	Intact	0.96	kitten	3	neg.	neg.	Spring-Summer	0	0	0	0	0	0	0									No	0	0	0	0	0	0	0
189	5210	Odense NV	55.42	10.27	Region of Southern Denmark	Female	Intact	2.72	adult	3	neg.	neg.	Spring-Summer	2	0	0	0	0	0	0	Drægtig, mgl flere tænder (obs tandresorptioner)	Several teeth missing							Yes	0	0	0	0	0	0	0
190	5260	Odense S	55.36	10.4	Region of Southern Denmark	Male	Intact	2.14	adult	2	neg.	neg.	Spring-Summer	0	0	0	0	0	0	0	Inflammeret tandkød i venstre overmund	Gingivitis							No	0	1	0	0	0	5	0			Ctenocephalides felis
191	5400	Bogense	55.55	10.08	Region of Southern Denmark	Female	Intact	0.73	kitten	3	neg.	neg.	Spring-Summer	0	0	0	0	0	0	0									No	0	0	0	1	0	0	0
192	5400	Bogense	55.55	10.08	Region of Southern Denmark	Male	Intact	2.7	adult	2	neg.	neg.	Spring-Summer	0	0	0	1	0	0	0	Forstørret lnn axilaris højre side				Enlarged lnn. axilaris dexter				No	0	0	0	0	0	0	0
193	5400	Bogense	55.55	10.08	Region of Southern Denmark	Female	Intact	0.93	kitten	3	neg.	neg.	Spring-Summer	0	0	0	0	0	0	0									No	0	0	0	0	0	0	0
194	5000	Odense C	55.398	10.3937	Region of Southern Denmark	Male	Intact	4.46	adult	3	pos.	neg.	Spring-Summer	0	0	0	0	0	0	2	Trædepude revet op på venstre bagben							Foot pad torn on left hindleg	No	1	1	0	0	6	1	0		Felicola subrostratus	Ctenocephalides felis
195	5210	Odense NV	55.42	10.27	Region of Southern Denmark	Female	Intact	2.51	adult	3	neg.	neg.	Spring-Summer	0	0	0	0	0	0	0	Drægtig, lungeprøve udtaget								Yes	0	0	0	1	0	0	0
196	5210	Odense NV	55.42	10.27	Region of Southern Denmark	Male	Intact	4.5	adult	3	neg.	neg.	Spring-Summer	2	0	0	0	0	0	0	Mgl. Flere tænder og inflammeret tandkød	Several teeth missing; Gingivitis							No	0	0	0	1	0	0	1				Ixodes ricinus	To præparater
197	5210	Odense NV	55.42	10.27	Region of Southern Denmark	Male	Intact	3.96	adult	3	neg.	neg.	Spring-Summer	0	0	0	0	0	0	0									No	0	1	0	0	0	1	0			Ctenocephalides felis
198	5200	Odense V	55.4	10.35	Region of Southern Denmark	Male	Intact	5.36	adult	3	neg.	neg.	Spring-Summer	0	0	0	0	0	0	0									No	0	0	0	0	0	0	0
199	5210	Odense NV	55.42	10.27	Region of Southern Denmark	Male	Intact	4.48	adult	2	neg.	neg.	Spring-Summer	0	0	0	0	0	0	0									No	0	1	0	0	0	1	0			Ctenocephalides felis
200	8472	Sporup	56.2068	9.83063	Central Denmark Region	Male	Intact	4.77	adult	3	neg.	neg.	Spring-Summer	1	0	0	0	0	0	1	Bidsår højre øre og hoved. Mgl enkelte incisiver i overmund.	Several incisors missing in upper part						Bite wound right ear and head	No	0	0	0	0	0	0	0
201	8472	Sporup	56.2068	9.83063	Central Denmark Region	Male	Intact	4.63	adult	3	neg.	neg.	Spring-Summer	1	0	0	0	0	0	0	Mgl flere incisiver	Several incisors missing							No	0	0	0	0	0	0	0
202	5450	Otterup	55.51	10.46	Region of Southern Denmark	Male	Intact	3.14	adult	2	neg.	neg.	Spring-Summer	2	0	0	0	0	0	0	mgl flere tænder	Several teeth missing							No	1	1	0	0	39	1	0		Felicola subrostratus	Ctenocephalides felis
203	5260	Odense S	55.36	10.4	Region of Southern Denmark	Female	Intact	1.25	kitten	3	neg.	neg.	Spring-Summer	0	0	0	0	0	0	0									No	0	1	0	0	0	8	0			Ctenocephalides felis
204	5210	Odense NV	55.42	10.27	Region of Southern Denmark	Male	Intact	3.65	adult	3	neg.	neg.	Spring-Summer	0	0	0	0	0	0	0									No	0	1	0	0	0	1	0			Ctenocephalides felis
205	5400	Bogense	55.55	10.08	Region of Southern Denmark	Female	Intact	1.02	kitten	3	neg.	neg.	Spring-Summer	0	0	0	0	0	0	0									No	0	0	0	1	0	0	1				Ixodes ricinus
206	5400	Bogense	55.55	10.08	Region of Southern Denmark	Female	Intact	0.87	kitten	3	neg.	neg.	Spring-Summer	0	0	1	0	0	0	0	Let forstørret lnn mesenterica			Enlarged mesenteric lymph nodes					No	0	0	0	0	0	0	0
207	5400	Bogense	55.55	10.08	Region of Southern Denmark	Female	Intact	0.61	kitten	3	neg.	neg.	Spring-Summer	0	0	0	0	0	0	0									No	0	0	0	0	0	0	0
208	5400	Bogense	55.55	10.08	Region of Southern Denmark	Female	Intact	0.98	kitten	3	neg.	neg.	Spring-Summer	0	0	0	0	0	0	0									No	0	0	0	0	0	0	0
209	5400	Bogense	55.55	10.08	Region of Southern Denmark	Female	Intact	0.47	kitten	3	neg.	neg.	Spring-Summer	0	0	0	0	0	0	0									No	0	0	0	0	0	0	0
210	8420	Knebel	56.21	10.49	Central Denmark Region	Male	Intact	6.63	adult	4	neg.	neg.	Spring-Summer	0	0	0	0	0	1	1	Fedtlever, sår ved højre øje						Hepatic steatosis	Wound at right eye	No	0	0	0	0	0	0	0
211	8800	Viborg	56.45	9.4	Central Denmark Region	Male	Intact	4.46	adult	3	pos.	neg.	Spring-Summer	1	0	0	0	0	0	0	mgl flere incisiver	Several incisors missing							No	0	1	0	0	0	1	0			Ceratophyllus gallinae
212	8800	Viborg	56.45	9.4	Central Denmark Region	Male	Intact	4.55	adult	3	pos.	neg.	Spring-Summer	2	0	0	0	0	0	0	flere knækkede og mgl tænder, let caliculi dentes	Several broken and missing teeth. Mild calculi dentes							No	0	0	0	0	0	0	0		Loose lice eggs
213	8800	Viborg	56.45	9.4	Central Denmark Region	Female	Intact	2.62	adult	3	neg.	neg.	Spring-Summer	0	0	0	0	0	0	0	drægtig								Yes	0	0	0	0	0	0	0
214	5700	Svendborg	55.06	10.6	Region of Southern Denmark	Female	Intact	5.01	adult	3	neg.	neg.	Spring-Summer	0	0	0	0	0	0	0	drægtig								Yes	0	0	0	0	0	0	0
215	5700	Svendborg	55.06	10.6	Region of Southern Denmark	Male	Intact	2.62	adult	2	neg.	neg.	Spring-Summer	2	0	1	0	0	0	0	inflammeret tandkød og knækkede tænder, forstørret lnn mesenterica	Several broken teeth; gingivitis		Enlarged mesenteric lymph nodes					No	0	0	0	0	0	0	0
216	6880	Tarm	55.9	8.51	Central Denmark Region	Male	Intact	1.07	kitten	3	neg.	neg.	Spring-Summer	0	0	0	0	0	0	0									No	0	0	0	1	0	0	0
217	6880	Tarm	55.9	8.51	Central Denmark Region	Male	Intact	0.98	kitten	3	neg.	neg.	Spring-Summer	0	0	0	0	0	0	0									No	0	0	0	0	0	0	0
218	6880	Tarm	55.9	8.51	Central Denmark Region	Female	Intact	0.91	kitten	3	neg.	neg.	Spring-Summer	0	0	0	0	0	0	0									No	0	0	0	0	0	0	0
219	6771	Gredstedbro	55.4038	8.73627	Region of Southern Denmark	Female	Intact	0.71	kitten	3	neg.	neg.	Spring-Summer	0	0	0	0	0	0	0									No	0	0	0	0	0	0	0
220	6920	Videbæk	56.08	8.73	Central Denmark Region	Female	Intact	3.96	kitten	3	neg.	neg.	Spring-Summer	0	0	0	0	0	0	0									No	0	0	0	1	0	0	0
221	6771	Gredstedbro	55.4038	8.73627	Region of Southern Denmark	Male	Intact	1.13	adult	2	neg.	neg.	Spring-Summer	0	0	1	2	0	0	1	mgl carpus (ben) højre forben såret er afhelet. Mange flåter halsregion, forstørret lnn mesenterica generelt i tarmregion. Sår omkring venstre øre og næseregion er afhelet.			Enlarged mesenteric lymph nodes	Missing right carpus (healed)			Wound around left ear and nose region (healed)	No	0	0	0	1	0	0	0
222	5700	Svendborg	55.06	10.6	Region of Southern Denmark	Male	Intact	0.23	kitten	3	neg.	neg.	Spring-Summer	0	0	0	0	0	0	0	meget ung								No	0	0	0	0	0	0	0
223	5750	Ringe	55.23	10.48	Region of Southern Denmark	Female	Intact	3.05	adult	3	neg.	neg.	Spring-Summer	0	0	0	0	0	0	0	drægtig								Yes	0	0	0	0	0	0	0
224	5700	Svendborg	55.06	10.6	Region of Southern Denmark	Female	Intact	2.64	adult	3	neg.	neg.	Spring-Summer	0	0	0	0	0	0	0	Forstørret mælkekirtler (M5 dexter) muligvis pga nyfødte killinger								No	0	0	0	0	0	0	0
225	5210	Odense NV	55.42	10.27	Region of Southern Denmark	Female	Intact	3.41	adult	3	neg.	neg.	Spring-Summer	0	0	0	0	0	0	0	Let inflammeret tandkød, høj drægtig	Gingivitis (mild)							Yes	0	1	0	0	0	1	0			Ctenocephalides felis
226	5210	Odense NV	55.42	10.27	Region of Southern Denmark	Female	Intact	2.97	adult	3	neg.	neg.	Spring-Summer	0	0	0	0	0	0	0	Høj drægtig								Yes	0	0	0	0	0	0	0
227	5260	Odense S	55.36	10.4	Region of Southern Denmark	Male	Intact	1.46	kitten	3	neg.	neg.	Spring-Summer	0	0	0	0	0	0	0									No	0	1	0	0	0	4	0			Ctenocephalides felis
228	5854	Gislev	55.22	10.62	Region of Southern Denmark	Male	Intact	4.58	adult	3	pos.	neg.	Spring-Summer	2	0	0	0	0	0	0	mgl flere tænder/slidte	Several teeth missing or worn							No	0	0	1	0	0	0	0
229	5210	Odense NV	55.42	10.27	Region of Southern Denmark	Female	Intact	3.01	adult	3	neg.	neg.	Spring-Summer	0	0	0	0	0	0	0	drægtig								Yes	1	0	0	0	14	0	0		Felicola subrostratus
230	5270	Odense N	55.42	10.36	Region of Southern Denmark	Female	Intact	2.99	adult	3	neg.	neg.	Spring-Summer	2	0	2	0	0	0	0	diarré, knækket molar i overmund	Broken molar in upper part		Diarrhoea					No	0	0	0	0	0	0	0
231	5270	Odense N	55.42	10.36	Region of Southern Denmark	Female	Intact	4.08	adult	3	neg.	neg.	Spring-Summer	0	0	0	0	0	0	0	Høj drægtig								Yes	0	0	0	0	0	0	0
232	5854	Gislev	55.22	10.62	Region of Southern Denmark	Male	Intact	4.17	adult	3	neg.	neg.	Spring-Summer	1	0	0	0	0	0	0	mgl to incisiver (tænder)	Two incisors missing							No	0	1	0	0	0	1	0			Ctenocephalides felis
233	5210	Odense NV	55.42	10.27	Region of Southern Denmark	Male	Intact	3.29	adult	3	neg.	neg.	Spring-Summer	2	0	0	0	0	0	0	mgl flere tænder/slidte i overmunden	Several teeth missing or worn in upper part							No	1	0	0	1	1	0	0		Felicola subrostratus
234	7870	Roslev	56.7	8.98	Central Denmark Region	Male	Intact	1.1	kitten	3	neg.	neg.	Spring-Summer	0	0	0	0	0	0	0									No	0	0	0	0	0	0	0
235	7870	Roslev	56.7	8.98	Central Denmark Region	Male	Intact	0.97	kitten	3	neg.	neg.	Spring-Summer	0	0	0	0	0	0	0									No	0	0	0	0	0	0	0
236	7700	Thisted	56.98	8.67	Region of Northern Denmark	Male	Intact	4.89	adult	2	pos.	neg.	Spring-Summer	0	0	0	0	0	0	0	ingen thoraxvæske								No	0	0	0	0	0	0	0
237	7700	Thisted	56.98	8.67	Region of Northern Denmark	Male	Intact	4.08	adult	3	neg.	neg.	Spring-Summer	2	2	0	0	0	0	1	flænge i trædepude bagben under heling. Heterogen urin med krystaller, skorpe og subcutan blødning i næseregion. Mgl flere tænder og inflammeret tandkød (caliculi dentes). Obs resorptioner.	Several teeth missing; gingivitis; calculi dentis	Urolithiasis					Foot pad torn on hindleg; subcutaneous haemorhage in nose region	No	0	0	0	1	0	0	1	0			Ixodes ricinus
238	7400	Herning	56.14	8.98	Central Denmark Region	Female	Intact	0.87	kitten	3	neg.	neg.	Spring-Summer	0	0	0	0	0	0	0									No	1	0	0	0	4	0	0	0	Felicola subrostratus
239	7800	Skive	56.55	9.03	Central Denmark Region	Male	Intact	4.24	adult	3	pos.	neg.	Spring-Summer	2	1	0	0	0	0	1	mgl mange tænder, inflammeret tandkød (caliculi dentes), ulcerationer og erythem omkring venstre øje, heterogen urin.	Many teeth missing; gingivitis; calculi dentes	Urine heterogeneous					Ulcerations and erythema around left eye	No	0	0	0	0	0	0	0	0
240	4200	Slagelse	55.41	11.35	Region Zealand	Female	Intact	0.71	kitten	3	neg.	neg.	Spring-Summer	0	0	0	0	1	0	0	Begge lnn mandibularis forstørret					Enlarged lnn. mandibularis (bilaterally)			No	0	0	0	0	0	0	0	0
241	4230	Skælskør	55.25	11.3	Region Zealand	Female	Intact	3.35	adult	3	neg.	neg.	Spring-Summer	1	0	0	0	0	0	0	mgl tænder (incisiver) i overmund. Caliculi dentes.	Several incisors missing upper part. Caliculi dentes							No	0	0	0	0	0	0	0	0
242	4450	Jyderup	55.66	11.4	Region Zealand	Female	Intact	1.31	kitten	3	neg.	neg.	Spring-Summer	0	0	0	0	0	0	0									No	0	0	0	0	0	0	0	0
243	4450	Jyderup	55.66	11.4	Region Zealand	Male	Intact	1.41	kitten	3	neg.	neg.	Spring-Summer	0	0	0	0	0	0	0									No	0	0	0	0	0	0	0	0
244	4450	Jyderup	55.66	11.4	Region Zealand	Male	Intact	1.29	kitten	3	neg.	neg.	Spring-Summer	0	0	0	0	0	0	0									No	0	0	0	0	0	0	0	0
245	5270	Odense N	55.42	10.36	Region of Southern Denmark	Female	Intact	3.09	kitten	3	neg.	neg.	Spring-Summer	0	0	0	0	0	0	0	drægtig								Yes	0	1	0	0	0	1	0	0		Ctenocephalides felis
246	5210	Odense NV	55.42	10.27	Region of Southern Denmark	Male	Intact	4.09	adult	3	neg.	neg.	Spring-Summer	0	0	0	0	0	0	0									No	0	0	0	1	0	0	1	0			Ixodes ricinus
247	4100	Ringsted	55.44	11.79	Region Zealand	Female	Intact	1.36	kitten	3	neg.	neg.	Spring-Summer	0	0	0	0	0	0	0									No	0	0	0	0	0	0	0	0
248	6690	Gørding	55.4694	8.81573	Region of Southern Denmark	Female	Intact	1.17	kitten	3	neg.	neg.	Spring-Summer	0	0	0	0	0	0	0									No	1	0	0	0	3	0	0	0	Felicola subrostratus
249	6880	Tarm	55.9	8.51	Central Denmark Region	Male	Intact	3.81	adult	3	neg.	neg.	Spring-Summer	0	1	0	0	0	0	0	Hernie, heterogen urin		Urine heterogeneous					Hernia	No	0	0	0	0	0	0	0	0
250	6880	Tarm	55.9	8.51	Central Denmark Region	Female	Intact	0.76	kitten	3	neg.	neg.	Spring-Summer	0	0	0	0	0	0	0									No	0	0	0	0	0	0	0	0
251	6880	Tarm	55.9	8.51	Central Denmark Region	Female	Intact	0.86	kitten	3	neg.	neg.	Spring-Summer	0	0	0	0	0	0	0									No	0	0	0	0	0	0	0	0
252	4100	Ringsted	55.44	11.79	Region Zealand	Female	Intact	0.7	kitten	3	neg.	neg.	Spring-Summer	0	0	0	0	0	0	0									No	0	0	0	0	0	0	0	0
253	4230	Skælskør	55.25	11.3	Region Zealand	Male	Intact	4.58	adult	2	neg.	neg.	Spring-Summer	0	0	0	0	0	0	0									No	0	0	0	0	0	0	0	0
254	6700	Esbjerg	55.47	8.45	Region of Southern Denmark	Male	Intact	3.25	kitten	3	neg.	neg.	Spring-Summer	0	0	0	0	0	0	0									No	1	0	0	0	3	0	0	0	Felicola subrostratus
255	7960	Karby	56.748	8.56358	Region of Northern Denmark	Male	Intact	4.55	kitten	3	neg.	neg.	Spring-Summer	2	2	0	0	0	0	0	Hetrogen urin med krystaller, mangler tænder (incisiver) og knækket caninus	Broken canine and several incisors missing	Urolithiasis						No	0	0	0	0	0	0	0	0
256	5000	Odense C	55.398	10.3937	Region of Southern Denmark	Female	Intact	1.28	kitten	3	neg.	neg.	Spring-Summer	0	0	0	0	0	0	0									No	0	1	0	0	0	1	0	0		Ctenocephalides felis
257	5000	Odense C	55.398	10.3937	Region of Southern Denmark	Male	Intact	1.32	kitten	3	neg.	neg.	Spring-Summer	0	0	0	0	0	0	0									No	0	0	0	0	0	0	0	0
258	5932	Humble	54.83	10.7	Region of Southern Denmark	Female	Intact	3.24	kitten	3	neg.	neg.	Spring-Summer	0	1	0	0	0	0	0	urinsten i blære. Post-drægtig.		Urolithiasis						No	0	0	0	1	0	0	1	0			Ixodes ricinus
259	5260	Odense S	55.36	10.4	Region of Southern Denmark	Male	Intact	2.17	kitten	3	neg.	neg.	Spring-Summer	0	0	0	0	0	0	0									No	0	1	0	0	0	4	0	0		Ctenocephalides felis
260	4593	Eskebjerg	55.73	11.28	Region Zealand	Male	Intact	2.37	adult	2	neg.	neg.	Spring-Summer	2	0	2	0	0	0	0	Hernie i diapragma (tarme beliggende i thorax). Se billlede. Flere knækkede tænder.	Several broken teeth		Hernia with intestines in thorax (severe)					No	1	0	0	0	3	0	0	0	Felicola subrostratus			jordmide?
261	4200	Slagelse	55.41	11.35	Region Zealand	Male	Intact	4.76	adult	2	pos.	neg.	Spring-Summer	2	2	0	0	0	0	0	Ophelet othæmatom bilateralt, meget cerumen. Flere knækkede tænder. Urinsten i blære.	Several broken teeth	Urolithiasis					Othaemathoma (bilaterally, healed)	No	0	0	0	0	0	0	0	0
262	5474	Veflinge	55.4594	10.1423	Region of Southern Denmark	Female	Intact	3.18	adult	2	neg.	neg.	Spring-Summer	0	0	2	0	0	0	0	Ildeluftende diarré. Cyste fundet i relation til duodenum (prøve udtaget).			Diarrhoea; cyste in relation to duodenum					No	1	0	0	0	1	0	0	0	Felicola subrostratus
263	5900	Rudkøbing	54.94	10.71	Region of Southern Denmark	Male	Intact	2.24	adult	3	neg.	neg.	Spring-Summer	0	0	0	0	0	0	0									No	0	0	0	0	0	0	0	0
264	4200	Slagelse	55.41	11.35	Region Zealand	Male	Intact	3.92	adult	3	pos.	neg.	Spring-Summer	1	0	0	0	0	0	1	Bidsår bag venstre øre. Enkelte manglende incisiver.	Several incisors missing						Bite wound behind left ear	No	1	0	0	0	0	0	0	0	Lice eggs
265	4100	Ringsted	55.44	11.79	Region Zealand	Female	Intact	1.24	kitten	3	neg.	neg.	Spring-Summer	0	0	0	0	0	0	0									No	0	1	0	0	0	1	0	0		Ceratophyllus gallinae
266	4100	Ringsted	55.44	11.79	Region Zealand	Male	Intact	1.22	kitten	3	neg.	neg.	Spring-Summer	0	0	0	0	0	0	0									No	0	0	0	0	0	0	0	0
267	4100	Ringsted	55.44	11.79	Region Zealand	Male	Intact	1.08	kitten	3	neg.	neg.	Spring-Summer	0	0	0	0	0	0	0									No	0	0	0	0	0	0	0	0
268	4100	Ringsted	55.44	11.79	Region Zealand	Male	Intact	1.14	kitten	3	neg.	neg.	Spring-Summer	0	0	0	0	0	0	0									No	0	0	0	0	0	0	0	0
269	4242	Boeslunde	55.31	11.26	Region Zealand	Male	Intact	1.02	kitten	3	neg.	neg.	Spring-Summer	0	0	0	0	0	0	0									No	0	0	0	0	0	0	0	0
270	5853	Ørbæk	55.27	10.61	Region of Southern Denmark	Male	Intact	3.17	adult	3	neg.	neg.	Spring-Summer	1	0	0	0	0	0	0	Mangler fler insiciver i over- og undermund.	Several incisors missing in upper and lower parts							No	0	1	0	0	0	1	0	0		Ctenocephalides felis		jordmide?
271	5853	Ørbæk	55.27	10.61	Region of Southern Denmark	Female	Intact	2.38	adult	4	neg.	neg.	Spring-Summer	0	0	0	0	0	1	0	Fedtlever						Hepatic steatosis		No	0	1	0	0	0	1	0	0		Ctenocephalides felis		jordmide?
272	5853	Ørbæk	55.27	10.61	Region of Southern Denmark	Male	Intact	3.71	adult	3	neg.	neg.	Spring-Summer	0	0	0	0	0	0	0									No	0	1	0	1	0	4	0	0		Ctenocephalides felis
273	4200	Slagelse	55.41	11.35	Region Zealand	Female	Intact	0.85	kitten	3	neg.	neg.	Spring-Summer	0	0	0	0	0	0	0									No	0	0	0	0	0	0	0	0
274	4200	Slagelse	55.41	11.35	Region Zealand	Female	Intact	0.91	kitten	3	neg.	neg.	Spring-Summer	0	0	0	0	0	0	0									No	0	0	0	0	0	0	0	0
275	4200	Slagelse	55.41	11.35	Region Zealand	Male	Intact	0.92	kitten	3	neg.	neg.	Spring-Summer	0	0	0	0	0	0	0									No	0	0	0	0	0	0	0	0
276	4100	Ringsted	55.44	11.79	Region Zealand	Female	Intact	1.89	adult	3	neg.	neg.	Spring-Summer	0	0	0	0	0	0	0	Post drægtig								No	0	0	0	0	0	0	0	0
277	4100	Ringsted	55.44	11.79	Region Zealand	Male	Intact	0.92	kitten	3	neg.	neg.	Spring-Summer	0	0	0	0	0	0	0									No	0	0	0	0	0	0	0	0
278	5450	Otterup	55.51	10.46	Region of Southern Denmark	Female	Intact	2.11	adult	3	neg.	neg.	Spring-Summer	1	1	0	0	0	0	0	Lokal medullær melanosis (se billede). Mangler flere incisiver og inflammeret tandkød.	Several incisors missing; gingivitis	Local medullary melanosis of one kidney						No	0	1	0	0	0	1	0	0	Lice eggs	Ctenocephalides felis
279	5450	Otterup	55.51	10.46	Region of Southern Denmark	Female	Intact	2.79	adult	2	neg.	neg.	Spring-Summer	0	0	0	0	0	0	1	Drægtig.Akut ulceration på venstre side af kæben. Ingen thorax-væske.							Acute ulceration on left side of the mandible	Yes	0	0	0	0	0	0	0	0
280	5471	Søndersø	55.49	10.26	Region of Southern Denmark	Female	Intact	2.15	adult	2	neg.	neg.	Spring-Summer	2	0	0	0	0	0	0	Mangler flere tænder og flere er løse. Kraftig calculi dentis.	Several teeth missing and several loose; severe calculi dentes							No	0	0	1	0	0	0	0	7
281	5854	Gislev	55.22	10.62	Region of Southern Denmark	Male	Intact	1.08	kitten	3	neg.	neg.	Spring-Summer	0	0	0	0	0	0	0	ingen thorax-væske.								No	0	0	0	0	0	0	0	0
282	5471	Søndersø	55.49	10.26	Region of Southern Denmark	Male	Intact	2.5	adult	3	neg.	neg.	Spring-Summer	2	0	0	0	0	0	0	Mangler mange tænder. Calculi dentis.	Several teeth missing and several loose; calculi dentes							No	0	0	1	0	0	0	0	3
283	7900	Nykøbing M	56.77	8.83	Region of Northern Denmark	Female	Intact	2.88	adult	3	neg.	neg.	Spring-Summer	0	0	0	0	0	0	0									No	0	0	0	0	0	0	0	0
284	6920	Videbæk	56.08	8.73	Central Denmark Region	Female	Intact	0.63	kitten	3	neg.	neg.	Spring-Summer	0	0	0	0	0	0	0									No	0	0	0	0	0	0	0	0
285	5700	Svendborg	55.06	10.6	Region of Southern Denmark	Male	Intact	1.98	kitten	3	neg.	neg.	Spring-Summer	0	0	0	0	0	0	0									No	0	1	0	0	0	1	0	0		Ctenocephalides felis
286	5700	Svendborg	55.06	10.6	Region of Southern Denmark	Female	Intact	2.08	kitten	3	neg.	neg.	Spring-Summer	0	0	0	0	0	0	0									No	0	1	0	0	0	1	0	0		Ctenocephalides felis
287	5700	Svendborg	55.06	10.6	Region of Southern Denmark	Female	Intact	1.54	kitten	3	neg.	neg.	Spring-Summer	0	0	0	0	0	0	0									No	0	0	0	0	0	0	0	0
288	5854	Gislev	55.22	10.62	Region of Southern Denmark	Female	Intact	3.97	adult	3	neg.	neg.	Spring-Summer	2	0	0	0	0	0	0	Højdrægtig. Knækkede/slidte tænder.	Several broken and worn teeth							Yes	0	0	0	0	0	0	0	0
289	5854	Gislev	55.22	10.62	Region of Southern Denmark	Male	Intact	1.06	kitten	3	neg.	neg.	Spring-Summer	0	0	0	0	0	0	0									No	0	1	0	1	0	1	0	0		Ctenocephalides felis
290	5260	Odense S	55.36	10.4	Region of Southern Denmark	Male	Intact	2.54	kitten	3	neg.	neg.	Spring-Summer	0	0	0	0	0	0	0	Stor killing (tandskifte i gang).								No	0	1	0	0	0	2	0	0		Ctenocephalides felis
291	7620	Lemvig	56.55	8.31	Central Denmark Region	Female	Intact	1.11	kitten	3	neg.	neg.	Spring-Summer	0	0	0	0	0	0	0									No	0	0	0	0	0	0	0	0
292	7620	Lemvig	56.55	8.31	Central Denmark Region	Male	Intact	1.11	kitten	3	neg.	neg.	Spring-Summer	0	2	0	0	0	0	0	Urinsten.		Urolithiasis						No	0	0	0	0	0	0	0	0
293	6731	Tjæreborg	55.45	8.59	Region of Southern Denmark	Female	Intact	2.43	adult	3	neg.	neg.	Spring-Summer	0	0	0	0	0	0	0	Mor til 294. Lige født.								No	0	0	0	0	0	0	0	0
294	6731	Tjæreborg	55.45	8.59	Region of Southern Denmark	Male	Intact	0.11	kitten	3	neg.	neg.	Spring-Summer	0	0	0	0	0	0	0	Nyfødt.								No	0	0	0	0	0	0	0	0
295	4173	Fjenneslev	55.44	11.68	Region Zealand	Female	Intact	1.72	kitten	3	neg.	neg.	Spring-Summer	0	0	0	0	0	0	0									No	0	1	0	0	0	2	0	0		Ctenocephalides felis
296	4174	Jystrup Midtsj	55.51	11.83	Region Zealand	Female	Intact	1.37	kitten	3	neg.	neg.	Spring-Summer	0	0	0	0	0	0	0									No	0	0	0	0	0	0	0	0
297	4100	Ringsted	55.44	11.79	Region Zealand	Female	Intact	1.11	kitten	3	neg.	neg.	Spring-Summer	0	0	0	0	0	0	0									No	0	0	0	0	0	0	0	0
298	4560	Vig	55.85	11.58	Region Zealand	Female	Intact	2.99	adult	3	neg.	neg.	Spring-Summer	0	0	0	0	0	0	0	Drægtig								Yes	0	0	0	0	0	0	0	0
299	4560	Vig	55.85	11.58	Region Zealand	Female	Intact	2.25	adult	3	neg.	neg.	Spring-Summer	0	0	0	0	0	0	0									No	0	0	0	0	0	0	0	0
300	4100	Ringsted	55.44	11.79	Region Zealand	Male	Intact	1.1	kitten	3	neg.	neg.	Spring-Summer	0	0	0	0	0	0	0									No	0	0	0	0	0	0	0	0
301	4100	Ringsted	55.44	11.79	Region Zealand	Female	Intact	1.81	adult	3	neg.	neg.	Spring-Summer	0	0	0	0	0	0	0									No	0	0	0	0	0	0	0	0
302	4200	Slagelse	55.41	11.35	Region Zealand	Male	Intact	0.87	kitten	3	neg.	neg.	Spring-Summer	2	0	0	0	0	0	0	Knækket hjørnetand/caninus (mælketand, nr. 104)	Broken canine							No	1	0	0	0	2	0	0	0	Felicola subrostratus
303	4100	Ringsted	55.44	11.79	Region Zealand	Female	Intact	3	adult	3	neg.	neg.	Spring-Summer	0	1	0	0	0	0	0	Drægtig. Abscess på uterus.		Uterine abscess						Yes	0	0	0	0	0	0	0	0
304	4100	Ringsted	55.44	11.79	Region Zealand	Female	Intact	2.69	adult	3	neg.	neg.	Spring-Summer	0	0	0	0	0	0	0	Høj drægtig.								Yes	0	0	0	0	0	0	0	0
305	4230	Skælskør	55.25	11.3	Region Zealand	Female	Intact	2.97	adult	3	neg.	neg.	Spring-Summer	0	0	0	0	0	1	0	Drægtig. Lever-fibrose (se billede).						Hepatic fibrosis		Yes	0	0	0	0	0	0	0	0
306	4200	Slagelse	55.41	11.35	Region Zealand	Female	Intact	1.37	kitten	3	neg.	neg.	Spring-Summer	0	0	0	0	0	0	0									No	0	0	0	0	0	0	0	0
307	4450	Jyderup	55.66	11.4	Region Zealand	Male	Intact	4.4	adult	3	neg.	neg.	Spring-Summer	0	0	0	0	0	0	0									No	0	0	0	0	0	0	0	0
308	4532	Gislinge	55.7355	11.5716	Region Zealand	Female	Intact	2.37	adult	3	neg.	neg.	Spring-Summer	0	0	0	0	0	0	0	Drægtig.								Yes	0	0	0	0	0	0	0	0
309	4560	Vig	55.85	11.58	Region Zealand	Female	Intact	2.42	adult	3	neg.	neg.	Spring-Summer	0	0	0	0	0	0	0	Drægtig.								Yes	1	0	0	0	1	0	0	0	Felicola subrostratus
310	4100	Ringsted	55.44	11.79	Region Zealand	Female	Intact	2.5	adult	3	neg.	neg.	Spring-Summer	0	0	0	0	0	0	0	Drægtig.								Yes	0	0	0	0	0	0	0	0
311	7600	Struer	56.49	8.58	Central Denmark Region	Female	Intact	2.89	adult	2	neg.	neg.	Spring-Summer	0	2	0	0	0	0	0	Reaktiv lnn. renalis dexter. Højre nyre er hæmorargisk med adhærence ml. capsula fibrosa og nyren, begynde nekrose. Fortykket vesicae ulnariae.		Right kidney haemorhagic with adherence between capsula fibrosa nd kidbey, including initial necrosis; thickening of vesica urinariae; re-active lnn. renalis dexter.						No	0	0	0	0	0	0	0	0
312	8544	Mørke	56.38	10.29	Central Denmark Region	Male	Intact	2.16	adult	4	neg.	neg.	Spring-Summer	0	0	0	0	0	0	0									No	0	0	0	0	0	0	0	0
313	8544	Mørke	56.38	10.29	Central Denmark Region	Female	Intact	2.8	adult	4	neg.	neg.	Spring-Summer	0	0	0	0	0	0	1	Ophelet flænge i højre øre.							Tear in right ear (healed)	No	0	0	0	0	0	0	0	0
314	4173	Fjenneslev	55.44	11.68	Region Zealand	Male	Intact	1.8	kitten	3	neg.	neg.	Summer-Autumn	0	0	0	0	0	0	0									No	0	0	0	0	0	0	0	0
315	4173	Fjenneslev	55.44	11.68	Region Zealand	Female	Intact	1.65	kitten	3	neg.	neg.	Summer-Autumn	0	0	0	0	0	0	0									No	0	0	0	0	0	0	0	0
316	4560	Vig	55.85	11.58	Region Zealand	Male	Intact	3.87	adult	3	neg.	neg.	Summer-Autumn	0	0	0	0	0	0	1	Sår på næseryg. Sår bag venste øre. Begge under afheling.							Wounds on nose and behind left ear (healing)	No	0	0	0	0	0	0	0	0
317	9230	Svenstrup J	56.98	9.85	Region of Northern Denmark	Female	Neutralised	3.17	adult	4	neg.	neg.	Summer-Autumn	2	0	0	0	0	0	1	Gensætningskat fra rideskole. Mgl. flere tænder. Ophelet othæmathom højre øre. Alopektisk område (5x4 cm) med skel på højre side på bagpart. Ingen thoraxvæske.	Several teeth missing						Othaematoma (left ear, healed); alopecia (5 x 4 cm) with dandruff on right hindside	No	0	0	0	0	0	0	0	0
318	9381	Sulsted	57.16	9.96	Region of Northern Denmark	Male	Intact	3.1	adult	3	neg.	neg.	Summer-Autumn	0	0	0	0	0	0	1	Sår på næseryg (under afheling). Sår ved albueled (2x3 cm) under afheling.							Wound on nose (healing); wound near elbow (2 x 3 cm) (healing)	No	0	0	0	0	0	0	0	0
319	9352	Dybvad	57.27	10.41	Region of Northern Denmark	Female	Intact	4.2	adult	3	neg.	neg.	Summer-Autumn	2	0	0	0	0	0	0	Drægtig. Flere knækkede/manglende tænder.	Several broken and missing teeth.							Yes	0	0	0	0	0	0	0	0
320	9990	Skagen	57.72	10.59	Region of Northern Denmark	Female	Intact	2.94	adult	4	neg.	neg.	Summer-Autumn	2	0	0	0	0	0	0	Knækket caninus, 1 incisiv mangler.	Broken canine and one incisor missing							No	0	0	0	0	0	0	0	0
321	9990	Skagen	57.72	10.59	Region of Northern Denmark	Male	Intact	0.15	kitten	3	neg.	neg.	Summer-Autumn	0	0	0	0	0	0	0	Killing til 320								No	0	0	0	0	0	0	0	0
322	7800	Skive	56.55	9.03	Central Denmark Region	Female	Intact	2.68	adult	4			Summer-Autumn	0	0	0	0	0	0	0									No	0	0	0	0	0	0	0	0				Fryseproblem
323	7800	Skive	56.55	9.03	Central Denmark Region	Male	Intact	3.04	adult	4	neg.	neg.	Summer-Autumn	0	2	0	0	0	0	0	Urolithiasis (urinsten)		Urolithiasis						No	0	0	0	0	0	0	0	0
324	4200	Slagelse	55.41	11.35	Region Zealand	Male	Intact	4.44	adult	2	pos.	neg.	Summer-Autumn	0	1	0	0	0	0	0	Hæmaturi (se billede)		Haematuria						No	1	0	0	0	1	0	0	0	Felicola subrostratus
325	4560	Vig	55.85	11.58	Region Zealand	Female	Intact	1.99	adult	2	neg.	neg.	Summer-Autumn	0	0	0	0	0	0	0									No	1	0	0	0	1	0	0	0	Felicola subrostratus
326	4100	Ringsted	55.44	11.79	Region Zealand	Male	Intact	4.44	adult	3	neg.	neg.	Summer-Autumn	0	0	0	0	0	0	0									No	0	0	0	0	0	0	0	0
327	7800	Skive	56.55	9.03	Central Denmark Region	Female	Intact	2	adult	4	neg.	neg.	Summer-Autumn	0	0	0	0	0	0	0									No	0	0	0	0	0	0	0	0
328	7800	Skive	56.55	9.03	Central Denmark Region	Female	Intact	2.44	adult	3	neg.	neg.	Summer-Autumn	0	0	0	0	0	0	0									No	0	0	1	0	0	0	0	3
329	5466	Asperup	55.48	9.93	Region of Southern Denmark	Female	Intact	2.74	adult	3			Summer-Autumn	2	0	0	0	1	0	0	Massivt gult snot og rallende respiration (note fra dyrlæge). Lnn. mandibularis bilateralt forstørret og røde/reaktive ved obduktion. Mgl. flere tænder.	Several teeth missing				Enlarged and reactive lnn. mandibularis (bilaterally); massive amounts of yellow mucus and rattling breathing (according to note from vet)			No	1	0	0	0	0	0	0	0	Lice eggs			Fryseproblem
330	5466	Asperup	55.48	9.93	Region of Southern Denmark	Male	Intact	0.71	kitten	3	neg.	neg.	Summer-Autumn	0	0	0	0	0	0	0									No	0	0	0	0	0	0	0	0				jordmide?
331	6700	Esbjerg	55.47	8.45	Region of Southern Denmark	Male	Intact	3.29	adult	3	neg.	neg.	Summer-Autumn	0	2	0	0	0	0	0	Store krystaller i blæren (se billede). Let hævet lnn. i relation til colon descendens/blære		Urolithiasis; mild enlargement of lymph nodes associated to bladder /colon descendens						No	0	0	0	0	0	0	0	0
332	8850	Bjerringbro	56.37	9.66	Central Denmark Region	Male	Intact	3.17	adult	3	neg.	neg.	Summer-Autumn	0	0	0	0	0	0	0									No	0	0	0	0	0	0	0	0
333	8850	Bjerringbro	56.37	9.66	Central Denmark Region	Male	Intact	2.82	adult	3	neg.	neg.	Summer-Autumn	0	0	0	0	0	0	0									No	0	0	0	0	0	0	0	0
334	8850	Bjerringbro	56.37	9.66	Central Denmark Region	Male	Intact	2.89	adult	3	neg.	neg.	Summer-Autumn	0	1	0	0	0	0	0	Heterogen urin		Urine heterogeneous						No	0	0	0	0	0	0	0	0
336	6731	Tjæreborg	55.45	8.59	Region of Southern Denmark	Female	Intact	2.75	adult	2	neg.	neg.	Summer-Autumn	1	1	0	0	0	1	0	Heterogen urin. Hepatic steatosis. Mgl. få incisiver.	Few incisors missing	Urine heterogeneous				Hepatic steatosis		No	0	1	0	0	0	1	0	0		Ctenocephalides felis
337	6731	Tjæreborg	55.45	8.59	Region of Southern Denmark	Female	Intact	0.62	kitten	3	neg.	neg.	Summer-Autumn	0	0	0	0	0	0	0	Killing til 336								No	0	1	0	0	0	1	0	0		Ctenocephalides felis
338	6731	Tjæreborg	55.45	8.59	Region of Southern Denmark	Male	Intact	0.77	kitten	3	neg.	neg.	Summer-Autumn	0	0	0	0	0	0	0	Killing til 336								No	0	0	0	0	0	0	0	0
339	7620	Lemvig	56.55	8.31	Central Denmark Region	Female	Intact	0.99	kitten	3	neg.	neg.	Summer-Autumn	0	0	0	0	0	0	0									No	0	0	0	0	0	0	0	0
340	5853	Ørbæk	55.27	10.61	Region of Southern Denmark	Female	Intact	1.2	kitten	3	neg.	neg.	Summer-Autumn	0	0	0	0	0	0	0									No	0	0	0	0	1	0	0	0	Felicola subrostratus
341	5853	Ørbæk	55.27	10.61	Region of Southern Denmark	Female	Intact	1.2	kitten	3	neg.	neg.	Summer-Autumn	0	0	0	0	0	0	0									No	0	1	0	0	0	2	0	0		Ctenocephalides felis
342	8983	Gjerlev J	56.58	10.13	Central Denmark Region	Female	Intact	3.02	adult	3	neg.	neg.	Summer-Autumn	0	0	0	0	0	0	0									No	0	1	0	0	0	1	0	0		Ceratophyllus gallinae
343	8983	Gjerlev J	56.58	10.13	Central Denmark Region	Female	Intact	3.22	adult	3	neg.	neg.	Summer-Autumn	0	0	0	0	0	0	0									No	0	1	0	0	0	1	0	0		Ctenocephalides felis
344	5220	Odense SØ	55.3849	10.4267	Region of Southern Denmark	Female	Intact	2.3	kitten	3	neg.	neg.	Summer-Autumn	0	0	0	0	0	0	0									No	0	1	0	0	0	1	0	0		Ctenocephalides felis
345	5220	Odense SØ	55.3849	10.4267	Region of Southern Denmark	Female	Intact	1.75	kitten	3	neg.	neg.	Summer-Autumn	0	0	0	0	0	0	0									No	0	1	0	0	0	1	0	0		Ctenocephalides felis
346	7470	Karup J	56.34	9.25	Central Denmark Region	Female	Intact	3.39	adult	4	neg.	neg.	Summer-Autumn	0	0	0	0	0	0	0									No	0	1	0	0	0	1	0	0		Ctenocephalides felis
347	7470	Karup J	56.34	9.25	Central Denmark Region	Female	Intact	2.81	adult	3	neg.	neg.	Summer-Autumn	0	0	0	0	0	0	0									No	0	1	0	0	0	1	0	0		Ctenocephalides felis
348	7470	Karup J	56.34	9.25	Central Denmark Region	Female	Intact	3.48	adult	3	neg.	neg.	Summer-Autumn	2	0	0	0	0	0	1	Othæmatom. Tandsten og inflammeret tandkød. Mgl. flere tænder.	Several teeth missing; gingivitis; calculi dentis						Othaematoma	No	0	1	0	0	0	3	0	0		Ctenocephalides felis
349	4532	Gislinge	55.7355	11.5716	Region Zealand	Female	Intact	1.06	kitten	3	neg.	neg.	Summer-Autumn	0	0	0	0	0	0	0									No	0	0	1	0	0	0	0	2
350	4532	Gislinge	55.7355	11.5716	Region Zealand	Female	Intact	1.07	kitten	3	neg.	neg.	Summer-Autumn	0	0	0	0	0	0	0									No	0	0	0	0	0	0	0	0
351	4100	Ringsted	55.44	11.79	Region Zealand	Male	Intact	0.24	kitten	3	neg.	neg.	Summer-Autumn	0	0	0	0	0	0	0									No	0	0	0	0	0	0	0	0
352	4230	Skælskør	55.25	11.3	Region Zealand	Male	Intact	0.17	kitten	3	neg.	neg.	Summer-Autumn	0	0	0	0	0	0	0									No	0	0	0	0	0	0	0	0
353	4200	Slagelse	55.41	11.35	Region Zealand	Male	Intact	0.7	kitten	3			Summer-Autumn	0	0	0	0	0	0	0									No	0	0	0	0	0	0	0	0				Jordmide? Fryseprblem
354	8983	Gjerlev J	56.58	10.13	Central Denmark Region	Female	Intact	3.92	adult	3	neg.	neg.	Summer-Autumn	0	0	0	0	0	0	0	Drægtig.								Yes	0	0	0	0	0	0	0	0
355	8983	Gjerlev J	56.58	10.13	Central Denmark Region	Male	Intact	4.23	adult	2	neg.	neg.	Summer-Autumn	0	0	0	0	0	0	0									No	0	0	0	0	0	0	0	0
356	8970	Havndal	56.634	10.2408	Central Denmark Region	Male	Intact	5.97	adult	3	pos.	neg.	Summer-Autumn	0	0	0	0	0	0	0									No	1	0	0	0	1	0	0	0	Felicola subrostratus
357	8653	Them	56.0859	9.52129	Central Denmark Region	Female	Intact	3.42	adult	4			Summer-Autumn	1	1	0	0	0	0	0	Lille infarkt i nyre cotex. Caliculi dentis.	Calculi dentis	Small infarction in kidney cortex						No	0	0	0	0	0	0	0	0				Fryseproblem
358	2300	København S	55.6491	12.6013	Capital Region of Denmark	Male	Intact	3.06	adult	3	neg.	neg.	Summer-Autumn	0	2	0	0	0	0	0	Urinsten.		Urolithiasis						No	0	0	0	0	0	0	0	0
359	3310	Ølsted	55.92	12.07	Capital Region of Denmark	Male	Intact	3.96	adult	4	neg.	neg.	Summer-Autumn	2	0	0	0	0	0	1	Enkelte sår omkring ørerne. Skæl i området omkring ørerne, hvor der sidder mange flåter. Alopeci bag venstre øre. Mangler flere tænder.	Several teeth missing						Wounds and dandruff around ears; includes many ticks; alopecia behind left ear	No	1	0	1	1	14	0	4	0	Felicola subrostratus		Ixodes ricinus larvae
360	4850	Stubbekøbing	54.85	12.07	Region Zealand	Male	Intact	3.44	adult	4	neg.	neg.	Summer-Autumn	0	0	0	0	0	0	0	Ingen thorax-væske.								No	0	0	0	0	0	0	0	0
361	4850	Stubbekøbing	54.85	12.07	Region Zealand	Male	Intact	4.65	adult	4	neg.	neg.	Summer-Autumn	0	0	0	0	0	0	0									No	1	0	0	0	1	0	0	0	Felicola subrostratus
362	4700	Næstved	55.23	11.76	Region Zealand	Female	Neutralised	3.12	adult	4	neg.	neg.	Summer-Autumn	0	0	0	0	0	0	0	Hysrectomi.								No	0	1	0	0	0	2	0	0		Ctenocephalides felis
363	4720	Præstø	55.12	12.06	Region Zealand	Female	Intact	3.2	adult	4	pos.	neg.	Summer-Autumn	2	0	0	0	0	0	0	Knækket caninae (hjørnetænder). Caliculi dentes.	Several broken canines and calculi dentes							No	0	0	1	1	0	0	1	2	Lice eggs		Ixodes ricinus larvae
364	8983	Gjerlev J	56.58	10.13	Central Denmark Region	Male	Intact	5.69	adult	4			Summer-Autumn	0	0	0	0	0	0	1	Alopeci på højre øre med lidt fortykkelse og rifter (meget cerumen i øregangen).							Alopecia on, with thicking of, right ear; small wounds; a lot of cerumen	No	0	0	0	0	0	0	0	0				Fryseproblem
365	4230	Skælskør	55.25	11.3	Region Zealand	Male	Intact	4.08	adult	3	neg.	neg.	Summer-Autumn	0	0	0	0	0	0	0	Ingen thoraxvæske								No	0	1	0	0	0	2	0	0		Ceratophyllus gallinae
366	4700	Næstved	55.23	11.76	Region Zealand	Female	Intact	2.88	adult	3	neg.	neg.	Summer-Autumn	0	1	0	0	0	0	0	Drægtig. Heterogen urin.		Urine heterogeneous						Yes	0	0	0	0	0	0	0	0
367	4180	Sorø	55.44	11.56	Region Zealand	Male	Intact	3.76	adult	2	neg.	neg.	Summer-Autumn	0	0	2	0	0	0	1	Flere sår i hovedet (næseryg, højre øre). På forben flossede negle af dårlig kvalitet, mgl. flere negle. Reb i ventrikel			Rope in ventricle				Multiple wounds on nose and right ear; claws missing or of poor quality	No	0	0	0	0	0	0	0	0
368	8000	Århus	56.1703	10.1993	Central Denmark Region	Female	Neutralised	5.45	adult	4			Summer-Autumn	0	1	0	0	0	0	0	Genudsætningskat. Atrofi venstre nyre (se billede)		Atrophia of left kidney						No	0	0	0	0	0	0	0	0				Fryseproblem
369	8000	Århus	56.1703	10.1993	Central Denmark Region	Male	Intact	2.39	adult	3	neg.	neg.	Summer-Autumn	0	0	0	0	0	0	0									No	0	0	0	0	0	0	0	0
370	7470	Karup J	56.34	9.25	Central Denmark Region	Male	Intact	4.57	adult	4	neg.	neg.	Summer-Autumn	0	0	0	0	0	0	2	PROBLEM HER DA to fund i \hud\". Severe: Flænge på venstre bagben, flængen går igennem trædepuden så underliggende væv blotlægges. Ikke-severe: Lille sår på næseryggen"							Tear on left hindleg and food pad; minor wound on nose	No	0	0	0	0	0	0	0	0
371	4200	Slagelse	55.41	11.35	Region Zealand	Female	Intact	1.88	adult	2	neg.	neg.	Summer-Autumn	0	0	1	0	0	0	0	Reaktive lnn. i tarmsæt.			Reactive mesenteric lymph nodes					No	1	0	0	0	1	0	0	0	Felicola subrostratus
372	4200	Slagelse	55.41	11.35	Region Zealand	Male	Intact	2.04	adult	3	neg.	neg.	Summer-Autumn	0	0	0	0	0	0	0									No	0	0	0	1	0	0	0	0
373	4200	Slagelse	55.41	11.35	Region Zealand	Male	Intact	1.78	kitten	3	neg.	neg.	Summer-Autumn	0	0	0	0	0	0	0	Leverpletter (se billede). Ikke patologisk								No	0	0	0	0	0	0	0	0
374	4200	Slagelse	55.41	11.35	Region Zealand	Female	Intact	1.5	kitten	3	neg.	neg.	Summer-Autumn	0	0	0	0	0	0	0									No	0	0	0	0	0	0	0	0
375	4640	Faxe	55.26	12.12	Region Zealand	Male	Neutralised	5.17	adult	4	pos.	neg.	Summer-Autumn	1	0	0	0	0	0	0	Mgl. incisiver i under- og overmund. Let caliculi dentes. Skæl i pelsen (diffust udbredt).	Several incisors missing in upper and lower parts. Mild caliculi dentes						Dandruff (diffuse)	No	1	0	0	0	2	0	0	0	Felicola subrostratus			Glas i stykker, men tape og materiale ser intakt ud
376	8800	Viborg	56.45	9.4	Central Denmark Region	Female	Intact	2.95	adult	3	neg.	neg.	Summer-Autumn	0	0	0	0	0	0	0									No	0	0	0	0	0	0	0	0
377	8800	Viborg	56.45	9.4	Central Denmark Region	Female	Intact	2.41	adult	3	neg.	neg.	Summer-Autumn	0	0	0	0	0	0	0	Ingen thoraxvæske.								No	0	0	0	0	0	0	0	0
378	9460	Brovst	57.1	9.53	Region of Northern Denmark	Male	Intact	2.04	kitten	3	neg.	neg.	Summer-Autumn	0	0	0	0	0	0	0									No	0	0	0	0	0	0	0	0
379	9460	Brovst	57.1	9.53	Region of Northern Denmark	Female	Intact	1.11	kitten	3	neg.	neg.	Summer-Autumn	0	0	0	0	0	0	0									No	0	0	0	0	0	0	0	0
380	8930	Randers NØ	56.48	10.08	Central Denmark Region	Male	Intact	4.74	adult	3	neg.	neg.	Summer-Autumn	0	0	0	0	0	0	0	Diffuse leverpletter. Ikke patologisk								No	1	0	0	0	1	0	0	0	Felicola subrostratus
381	8400	Ebeltoft	56.22	10.68	Central Denmark Region	Male	Intact	5.45	adult	4	neg.	neg.	Summer-Autumn	0	2	0	0	0	0	1	Enkelte sår og bidmærker på ørerne. Sår på næseryggen. Caliculi dentes. Krystaller i urin.	Calculi dentis	Urolithiasis					Small wounds and bite marks on ears; wounds on nose	No	0	0	0	0	0	0	0	0
382	6840	Oksbøl	55.64	8.27	Region of Southern Denmark	Male	Intact	5.27	adult	3	neg.	neg.	Summer-Autumn	1	1	0	0	0	0	0	Heterogen urin. Mgl. få incisiver.	Few incisors missing	Urine heterogeneous						No	0	0	0	0	0	0	0	0
383	6840	Oksbøl	55.64	8.27	Region of Southern Denmark	Female	Intact	2.86	adult	3	neg.	neg.	Summer-Autumn	0	0	0	0	0	0	0									No	0	1	0	0	0	1	0	0		Ctenocephalides felis
384	7321	Gadbjerg	55.79	9.3	Region of Southern Denmark	Male	Intact	4.37	adult	3	neg.	neg.	Summer-Autumn	0	0	0	0	0	0	0									No	0	0	1	0	0	0	0	3
385	7321	Gadbjerg	55.79	9.3	Region of Southern Denmark	Male	Intact	2.31	adult	2	neg.	neg.	Summer-Autumn	1	0	0	0	0	2	0	Let diffus leverfibrose. Mangler enkelte incisiver. Let caliculi dentes.	Few incisors missing. Mild caliculi dentes					Diffuse hepatic fibrosis		No	0	0	1	0	0	0	0	4
386	2635	Ishøj	55.61	12.36	Capital Region of Denmark	Male	Intact	5	adult	3	neg.	neg.	Summer-Autumn	1	1	0	0	0	0	0	Heterogen urin. Mgl. incisiver. Ingen thoraxvæske.	Several incisors missing	Urine heterogeneous						No	0	0	0	0	0	0	0	0
387	2720	Vanløse	55.68	12.49	Capital Region of Denmark	Female	Intact	3.6	adult	4	neg.	neg.	Summer-Autumn	0	1	0	0	0	0	0	Heterogen urin.		Urine heterogeneous						No	0	0	0	0	0	0	0	0
388	4293	Dianalund	55.53	11.49	Region Zealand	Female	Neutralised	3.58	adult	3	neg.	neg.	Summer-Autumn	0	0	0	0	0	0	0	Ovarierectomi.								No	0	0	0	0	0	0	0	0
389	2630	Taastrup	55.65	12.27	Region Zealand	Female	Intact	1.92	adult	3	neg.	neg.	Summer-Autumn	0	0	0	0	0	0	0									No	0	0	1	0	0	0	0	4
390	4760	Vordingborg	55.01	11.92	Region Zealand	Female	Neutralised	3.47	adult	3	neg.	neg.	Summer-Autumn	0	0	0	0	0	0	0	Nyligt neutraliseret.								No	1	0	0	0	16	0	0	0	Felicola subrostratus
391	4760	Vordingborg	55.01	11.92	Region Zealand	Female	Neutralised	3.64	adult	3	neg.	neg.	Summer-Autumn	1	0	0	0	1	0	0	Mgl. flere incisiver. Tandsten. Obs lunger (se billede) Ovarierectomi.	Several incisors missing. Caliculi dentes				Lungs affected			No	1	0	0	0	10	0	0	0	Felicola subrostratus
392	4261	Dalmose	55.281	11.42	Region Zealand	Male	Intact	2.45	adult	3	neg.	neg.	Summer-Autumn	0	0	0	0	0	0	0									No	0	0	0	0	1	0	0	0	Felicola subrostratus (head)
393	4420	Regstrup	55.69	11.63	Region Zealand	Male	Intact	5.22	adult	3	neg.	neg.	Summer-Autumn	0	0	0	0	0	0	0									No	0	0	0	0	0	0	0	0
394	2620	Albertslund	55.66	12.35	Capital Region of Denmark	Male	Neutralised	1.69	kitten	3	neg.	neg.	Summer-Autumn	0	0	0	0	0	0	0									No	0	0	0	0	0	0	0	0
395	2620	Albertslund	55.66	12.35	Capital Region of Denmark	Female	Neutralised	1.2	kitten	3	neg.	neg.	Summer-Autumn	0	0	0	0	0	0	0	Genudsætningskat. Ovarierectomi (fejl: mgl. ligatur på ene horn).								No	0	0	0	0	0	0	0	0
396	4200	Slagelse	55.41	11.35	Region Zealand	Male	Intact	4.7	adult	3	neg.	neg.	Summer-Autumn	2	0	0	0	0	0	0	Tandfraktur 304+404. Inflammeret tandkød og slidte tænder.	Two canines fractured in lower part; several teeth worn; gingivitis							No	0	0	0	0	0	0	0	0
397	4241	Vemmelev	55.36	11.24	Region Zealand	Female	Intact	3.47	adult	2	neg.	neg.	Summer-Autumn	0	1	2	0	0	0	0	Nyreinfarkt. Høj-drægtig. Tynd afføring.		Infarct in one kidney	Diarrhoea					Yes	0	0	0	0	0	0	0	0
398	8544	Mørke	56.38	10.29	Central Denmark Region	Female	Intact	2.63	adult	3	neg.	neg.	Summer-Autumn	0	1	0	0	0	0	0	Heterogen urin.		Urine heterogeneous						No	0	0	0	0	0	0	0	0
399	8544	Mørke	56.38	10.29	Central Denmark Region	Male	Intact	3.26	adult	3	neg.	neg.	Summer-Autumn	0	0	0	0	0	0	0									No	0	0	0	0	0	0	0	0				To præparater
400	8544	Mørke	56.38	10.29	Central Denmark Region	Female	Intact	2.7	adult	3	neg.	neg.	Summer-Autumn	1	0	0	0	0	0	0	Drægtig. Mgl. incisiver i overmund.	Several incisors missing in upper part							Yes	1	0	0	0	7	0	0	0	Felicola subrostratus
401	6893	Hemmet	55.85	8.31	Central Denmark Region	Female	Intact	4.99	adult	3	pos.	neg.	Summer-Autumn	0	0	0	2	0	0	0	Ribbensfraktur.				Rib fracture				No	1	0	0	0	0	0	0	0
402	6900	Skjern	55.96	8.54	Central Denmark Region	Female	Intact	2.98	adult	3	neg.	neg.	Summer-Autumn	0	0	0	0	0	0	0									No	0	0	0	0	0	0	0	0
403	7470	Karup J	56.34	9.25	Central Denmark Region	Female	Intact	3.27	adult	3	neg.	neg.	Summer-Autumn	0	0	0	0	0	0	0									No	0	0	0	0	0	0	0	0
404	7470	Karup J	56.34	9.25	Central Denmark Region	Female	Intact	3.44	adult	3	neg.	neg.	Summer-Autumn	0	0	0	0	0	0	0	Drægtig								Yes	0	1	0	0	0	1	0	0		Ctenocephalides felis
405	7600	Struer	56.49	8.58	Central Denmark Region	Male	Intact	4.82	adult	3	pos.	neg.	Summer-Autumn	0	0	0	0	0	0	1	Ulceration ventre albue (forben)							Ulcerations on left elbow	No	0	0	0	0	0	0	0	0
406	4300	Holbæk	55.71	11.7	Region Zealand	Male	Intact	4.73	adult	3	neg.	neg.	Summer-Autumn	0	0	0	0	0	1	0	Fedtlever						Hepatic steatosis		No	0	0	0	0	0	0	0	0				Fra kat 406 er materialet systematisk fordelt på to præparater
407	6731	Tjæreborg	55.45	8.59	Region of Southern Denmark	Male	Intact	0.83	adult	3	neg.	neg.	Summer-Autumn	0	0	0	0	0	0	0									No	0	0	0	0	0	0	0	0				Begge præparater er aflæst
408	6880	Tarm	55.9	8.51	Central Denmark Region	Male	Intact	3.89	adult	3	neg.	neg.	Summer-Autumn	0	0	0	0	0	0	0									No	0	0	0	1	0	0	0	0				Begge præparater er aflæst
409	9492	Blokhus	57.25	9.59	Region of Northern Denmark	Female	Intact	2.83	adult	3	neg.	neg.	Summer-Autumn	0	0	0	0	0	0	0	Højdrægtig.								Yes	0	0	1	0	0	0	0	0				Begge præparater er aflæst
410	6690	Gørding	55.4694	8.81573	Region of Southern Denmark	Female	Intact	3.36	adult	3	neg.	neg.	Summer-Autumn	0	0	0	0	0	0	0	Højdrægtig.								Yes	0	0	0	0	0	0	0	0				Begge præparater er aflæst
411	8000	Århus	56.1703	10.1993	Central Denmark Region	Female	Intact	2.86	adult	3	neg.	neg.	Summer-Autumn	0	0	0	0	0	0	0									No	0	0	0	0	0	0	0	0				Begge præparater er aflæst
412	9900	Frederikshavn	57.44	10.54	Region of Northern Denmark	Male	Intact	5.54	adult	3	neg.	neg.	Summer-Autumn	0	0	0	0	0	0	0									No	0	1	0	0	0	2	0	0		Ceratophyllus gallinae		Begge præparater er aflæst
413	9900	Frederikshavn	57.44	10.54	Region of Northern Denmark	Female	Intact	3.34	adult	3	neg.	neg.	Summer-Autumn	0	0	0	0	0	0	0									No	0	1	0	0	0	3	0	0		Ceratophyllus gallinae		Begge præparater er aflæst
414	9900	Frederikshavn	57.44	10.54	Region of Northern Denmark	Male	Intact	4.42	adult	3	neg.	neg.	Summer-Autumn	0	0	0	0	0	0	0									No	0	1	0	0	0	8	0	0		Ceratophyllus gallinae		Begge præparater er aflæst
415	9900	Frederikshavn	57.44	10.54	Region of Northern Denmark	Female	Intact	2.64	adult	3	neg.	neg.	Summer-Autumn	0	0	0	0	0	0	0									No	0	1	0	0	0	7	0	0		Ceratophyllus gallinae		Begge præparater er aflæst
416	2605	Brøndby	55.65	12.42	Capital Region of Denmark	Male	Neutralised	5.59	adult	3	neg.	neg.	Summer-Autumn	0	0	0	0	0	0	0	Operationssår abdominalt								No	0	0	0	0	0	0	0	0				Begge præparater er aflæst
417	2605	Brøndby	55.65	12.42	Capital Region of Denmark	Female	Neutralised	2.56	adult	3	neg.	neg.	Summer-Autumn	0	0	0	0	0	0	0	Ovarierectomi.								No	0	0	0	0	0	0	0	0				Begge præparater er aflæst
418	2605	Brøndby	55.65	12.42	Capital Region of Denmark	Male	Intact	0.28	adult	3	neg.	neg.	Summer-Autumn	0	0	0	0	0	0	0									No	0	0	0	0	0	0	0	0				Begge præparater er aflæst
419	4640	Faxe	55.26	12.12	Region Zealand	Male	Neutralised	4.38	adult	3	neg.	neg.	Summer-Autumn	0	0	0	0	0	0	0									No	0	0	0	0	0	0	0	0				Begge præparater er aflæst
420	2620	Albertslund	55.66	12.35	Capital Region of Denmark	Female	Neutralised	1.35	kitten	3	neg.	neg.	Summer-Autumn	0	0	0	0	0	0	0	mælk i maveindhold; ovarierectomi								No	0	1	0	0	0	1	0	0		Ctenocephalides felis		Begge præparater er aflæst
421	5200	Odense V	55.4	10.35	Region of Southern Denmark	Female	Intact	3.92	adult	3	neg.	neg.	Summer-Autumn	0	0	0	0	0	0	0	Højdrægtig.								Yes	0	0	0	1	0	0	1	0			Ixodes ricinus	Begge præparater er aflæst
422	5200	Odense V	55.4	10.35	Region of Southern Denmark	Female	Intact	2.79	adult	3	neg.	neg.	Summer-Autumn	0	0	0	0	0	0	0	Drægtig								Yes	0	0	0	0	0	0	0	0				Begge præparater er aflæst
423	8850	Bjerringbro	56.37	9.66	Central Denmark Region	Male	Intact	5.08	adult	3	neg.	neg.	Summer-Autumn	0	0	0	0	0	1	0	Fedtlever						Hepatic steatosis		No	1	0	0	0	8	0	0	0	Felicola subrostratus			Begge præparater er aflæst
424	8850	Bjerringbro	56.37	9.66	Central Denmark Region	Male	Intact	4.45	adult	3	neg.	neg.	Summer-Autumn	0	0	0	0	0	1	0	Fedtlever						Hepatic steatosis		No	0	0	0	0	0	0	1	0			Ixodes ricinus	Begge præparater er aflæst
425	6000	Kolding	55.51	9.46	Region of Southern Denmark	Male	Intact	5.22	adult	3	pos.	neg.	Summer-Autumn	2	0	0	0	0	0	0	Flækket og knækket hjørnetand	Fractured canine							No	0	0	0	1	0	0	1	0			Ixodes ricinus	Begge præparater er aflæst
426	5900	Rudkøbing	54.94	10.71	Region of Southern Denmark	Female	Intact	3.57	adult	3	neg.	neg.	Summer-Autumn	1	0	0	0	0	0	0	Mistet incisiv	One incisor missing							No	0	0	0	0	0	0	0	0				Begge præparater er aflæst
427	5900	Rudkøbing	54.94	10.71	Region of Southern Denmark	Female	Intact	2.84	adult	3	neg.	neg.	Summer-Autumn	0	0	0	0	0	0	0									No	0	0	0	0	0	0	0	0	Lice eggs			Begge præparater er aflæst
428	5900	Rudkøbing	54.94	10.71	Region of Southern Denmark	Female	Intact	0.36	kitten	3	neg.	neg.	Summer-Autumn	0	0	0	0	0	0	0	mælk i maveindhold (søskende m. 429)								No	0	0	0	0	0	0	0	0				Begge præparater er aflæst
429	5900	Rudkøbing	54.94	10.71	Region of Southern Denmark	Male	Intact	0.36	kitten	3	neg.	neg.	Summer-Autumn	0	0	0	0	0	0	0	mælk i maveindhold (søskende m. 428)								No	0	0	0	0	0	0	0	0				Begge præparater er aflæst
430	6900	Skjern	55.96	8.54	Central Denmark Region	Male	Intact	5.66	adult	3	pos.	neg.	Summer-Autumn	2	0	0	1	0	0	0	Mangler alle incisiver i undermund. Mangeler 101+201. Ældre costae fraktur i venstre side	Missing all incisors in lower part and two in upper part			Rib fracture (old)				No	1	0	1	0	3	0	0	4	Felicola subrostratus			Begge præparater er aflæst
431	9440	Aabybro	57.15	9.75	Region of Northern Denmark	Male	Intact	3.38	adult	3	neg.	neg.	Summer-Autumn	0	0	0	0	0	0	0									No	0	0	1	0	0	0	0	4				Begge præparater er aflæst, 12 øremider i alt
432	9440	Aabybro	57.15	9.75	Region of Northern Denmark	Female	Intact	4.26	adult	3	pos.	neg.	Summer-Autumn	0	0	0	0	0	1	0	Drægtig. Let fibrosering af lever						Hepatic fibrosis		Yes	0	0	1	0	0	0	0	6				Begge præparater er aflæst
433	2620	Albertslund	55.66	12.35	Capital Region of Denmark	Male	Neutralised	2.9	adult	4	neg.	neg.	Summer-Autumn	0	0	0	0	0	0	0									No	0	0	0	0	0	0	0	0				Begge præparater er aflæst
434	2620	Albertslund	55.66	12.35	Capital Region of Denmark	Female	Neutralised	3	adult	3	neg.	neg.	Summer-Autumn	0	0	0	0	0	0	0	Ovarierectomi.								No	0	0	0	0	0	0	0	0				Begge præparater er aflæst
435	2670	Greve	55.6	12.33	Region Zealand	Female	Neutralised	2.52	adult	3	neg.	neg.	Summer-Autumn	1	0	0	0	0	0	0	Ovarierectomi. Mangler 301	One incisor missing							No	0	0	0	0	0	0	0	0				Begge præparater er aflæst
436	4720	Præstø	55.12	12.06	Region Zealand	Male	Neutralised	3.45	adult	3	neg.	neg.	Summer-Autumn	0	0	0	0	0	0	0	Langhåret								No	0	0	0	0	0	0	0	0				Begge præparater er aflæst
437	7321	Gadbjerg	55.79	9.3	Region of Southern Denmark	Male	Intact	4.13	adult	3	neg.	neg.	Summer-Autumn	0	0	0	0	0	0	0									No	0	0	0	0	0	0	0	0				Begge præparater er aflæst
438	7321	Gadbjerg	55.79	9.3	Region of Southern Denmark	Female	Intact	2.8	adult	3	pos.	neg.	Summer-Autumn	0	0	0	0	0	0	0	Svagt positiv for FIV								No	0	0	0	0	0	0	0	0				Begge præparater er aflæst
439	1440	København K	55.6911	12.5943	Capital Region of Denmark	Male	Neutralised	3.54	adult	3	neg.	neg.	Summer-Autumn	0	0	0	0	0	0	0									No	0	0	0	0	0	0	0	0				Begge præparater er aflæst
440	1440	København K	55.6911	12.5943	Capital Region of Denmark	Female	Neutralised	2.83	adult	3	neg.	neg.	Summer-Autumn	0	0	0	0	0	0	0	Ovarierectomi.								No	0	0	0	0	0	0	0	0				Begge præparater er aflæst
441	4700	Næstved	55.23	11.76	Region Zealand	Male	Intact	2.94	adult	3	neg.	neg.	Summer-Autumn	0	0	0	0	0	0	0	Tandskifte næsten overalt (derfor ung adult)								No	0	1	0	0	0	1	1	0		Ctenocephalides felis	Ixodes ricinus	Begge præparater er aflæst
442	4700	Næstved	55.23	11.76	Region Zealand	Female	Intact	3.25	adult	3	pos.	neg.	Summer-Autumn	0	0	0	0	0	0	0									No	1	0	0	0	1	0	0	0	Felicola subrostratus			Begge præparater er aflæst
443	8860	Ulstrup	56.39	9.76	Central Denmark Region	Male	Intact	3.46	adult	3	neg.	neg.	Summer-Autumn	2	0	0	0	0	0	0	Mangler flere incisiver; knækket hjørnetand	Broken canine; several incisors missiing							No	0	1	0	0	0	2	0	0		Ctenocephalides felis		Begge præparater er aflæst
444	8961	Allingåbro	56.46	10.31	Central Denmark Region	Female	Intact	3.35	adult	3	pos.	neg.	Summer-Autumn	2	0	0	0	0	0	0	Drægtig; mangler nærmest alle fortænder 0 alle hjørnetænder knækket	All canines broken; almost all incisors missing							Yes	0	0	0	0	0	0	0	0				Begge præparater er aflæst
445	8370	Hadsten	56.33	10.05	Central Denmark Region	Male	Intact	4.43	adult	3	neg.	neg.	Summer-Autumn	0	0	0	0	0	0	0									No	0	0	0	0	0	0	0	0			Ixodes ricinus	Begge præparater er aflæst
446	7321	Gadbjerg	55.79	9.3	Region of Southern Denmark	Female	Intact	2.89	adult	3	neg.	neg.	Summer-Autumn	0	0	0	0	0	0	0									No	0	0	0	0	0	0	1	0				Begge præp. Aflæst, jordmide?
447	7321	Gadbjerg	55.79	9.3	Region of Southern Denmark	Male	Intact	3.06	adult	3	neg.	neg.	Summer-Autumn	0	0	0	0	0	0	0									No	0	0	0	0	0	0	0	0				Begge præp. Aflæst, jordmide?
448	8961	Allingåbro	56.46	10.31	Central Denmark Region	Female	Intact	4.19	adult	3	neg.	neg.	Summer-Autumn	0	0	0	0	0	0	0	Drægtig								Yes	0	0	0	0	0	0	0	0				Begge præparater er aflæst
449	2670	Greve	55.6	12.33	Region Zealand	Female	Neutralised	2.89	adult	3	neg.	neg.	Summer-Autumn	0	0	0	0	0	0	0	Ovariectomi.								No	0	0	0	0	0	0	0	0				Begge præparater er aflæst
450	2670	Greve	55.6	12.33	Region Zealand	Male	Neutralised	4.64	adult	3	neg.	neg.	Summer-Autumn	2	0	0	0	0	0	0	Alle 4 hjørnetænder knækket.	All canines broken							No	0	0	0	0	0	0	0	0				Begge præparater er aflæst
451	2605	Brøndby	55.65	12.42	Capital Region of Denmark	Female	Intact	2.74	adult	3	neg.	neg.	Summer-Autumn	0	0	0	0	0	0	0									No	0	0	0	0	0	0	0	0				Begge præparater er aflæst
452	2605	Brøndby	55.65	12.42	Capital Region of Denmark	Female	Intact	2.97	adult	3	neg.	neg.	Summer-Autumn	0	0	0	0	0	0	0									No	0	0	0	0	0	0	0	0				Begge præparater er aflæst
453	3000	Helsingør	56.03	12.61	Capital Region of Denmark	Male	Neutralised	3.85	adult	3	neg.	neg.	Summer-Autumn	0	0	0	0	0	0	0									No	0	0	0	0	0	0	0	0				Begge præparater er aflæst
454	3000	Helsingør	56.03	12.61	Capital Region of Denmark	Female	Neutralised	3.94	adult	3	neg.	neg.	Summer-Autumn	0	0	0	0	0	0	0	Neu-hun - inverteret suturering (hud ikke lukket helt sammen)								No	0	0	0	0	0	0	0	0				Begge præparater er aflæst
455	4200	Slagelse	55.41	11.35	Region Zealand	Male	Intact	1.85	adult	3	neg.	neg.	Summer-Autumn	0	0	0	0	0	0	0									No	0	0	0	0	0	0	0	0				Begge præparater er aflæst
456	4340	Tølløse	55.61	11.76	Region Zealand	Female	Intact	0.3	kitten	3	neg.	neg.	Summer-Autumn	0	0	0	0	0	0	0									No	0	0	0	0	0	0	0	0				Begge præparater er aflæst
457	4340	Tølløse	55.61	11.76	Region Zealand	Male	Intact	0.27	kitten	3	neg.	neg.	Summer-Autumn	0	0	0	0	0	0	0	mælk i maveindhold								No	0	0	0	0	0	0	0	0				Begge præparater er aflæst
458	4320	Lejre	55.57	11.97	Region Zealand	Male	Intact	0.084	kitten	3	neg.	neg.	Summer-Autumn	0	0	0	0	0	0	0									No	0	0	0	0	0	0	0	0				Begge præparater er aflæst
459	4200	Slagelse	55.41	11.35	Region Zealand	Female	Intact	0.14	kitten	3	neg.	neg.	Summer-Autumn	0	0	0	0	0	0	0	mælk i maveindhold								No	0	0	0	0	0	0	0	0				Begge præparater er aflæst
460	4450	Jyderup	55.66	11.4	Region Zealand	Female	Intact	2.18	adult	3	neg.	neg.	Summer-Autumn	0	0	0	0	0	0	0	Drægtig								Yes	0	0	0	0	0	0	0	0				Begge præparater er aflæst
461	4180	Sorø	55.44	11.56	Region Zealand	Male	Intact	3.86	adult	3	neg.	neg.	Summer-Autumn	2	1	0	0	0	0	1	Heterogen urin; alopeci omkring skulder; mgl. Flere tænder + knækkede tænder	Several teeth broken and several missing	Urine heterogeneous					Alopecia around shoulder	No	0	0	0	0	0	0	0	0				Begge præparater er aflæst
462	9631	Gedsted	56.71	9.37	Region of Northern Denmark	Male	Intact	4.53	adult	3	pos.	neg.	Summer-Autumn	2	0	0	0	0	0	0	Knækket hjørnetand. Mangler 1 incisiv	Broken canine; missing one incisor							No	0	1	0	0	0	12	0	0		Ceratophyllus gallinae		Begge præparater er aflæst
463	8850	Bjerringbro	56.37	9.66	Central Denmark Region	Female	Intact	3.2	adult	3	neg.	neg.	Summer-Autumn	0	0	0	0	0	0	0									No	0	0	0	0	0	0	0	0				Begge præparater er aflæst
464	4200	Slagelse	55.41	11.35	Region Zealand	Female	Intact	3.94	adult	3	neg.	neg.	Summer-Autumn	2	0	0	0	0	0	0	Drægtig. Knækket hjørnetand	One broken canine							Yes	0	0	0	0	0	0	0	0				Begge præparater er aflæst
465	4200	Slagelse	55.41	11.35	Region Zealand	Male	Intact	4.54	adult	3	pos.	neg.	Summer-Autumn	2	0	0	0	0	0	0	Hypoplasi af gingiva (svær)	Hypoplasia of gingiva							No	0	0	0	0	0	0	0	0				Begge præparater er aflæst
466	4320	Lejre	55.57	11.97	Region Zealand	Female	Intact	2.87	adult	3	neg.	neg.	Summer-Autumn	1	0	0	0	0	0	0	Drægtig. Mangler 2 incisiver i overmund	Two incisors missing in upper part							Yes	0	0	0	0	0	0	0	0				Begge præparater er aflæst
467	4230	Skælskør	55.25	11.3	Region Zealand	Female	Intact	2.39	adult	3	neg.	neg.	Summer-Autumn	0	0	0	0	0	0	0	Drægtig. Flåt faldet af								Yes	0	0	0	1	0	0	0	0				Begge præparater er aflæst
468	4241	Vemmelev	55.36	11.24	Region Zealand	Male	Intact	4.18	adult	3	neg.	neg.	Summer-Autumn	0	0	0	0	0	0	0									No	0	0	0	0	0	0	1	0			Ixodes ricinus	Begge præparater er aflæst
469	4230	Skælskør	55.25	11.3	Region Zealand	Female	Intact	2.82	adult	3	neg.	neg.	Summer-Autumn	0	0	0	0	0	0	0	Drægtig								Yes	0	0	0	0	0	1	0	0		Ceratophyllus gallinae		Til og med kat 469 er materialet fordelt på to præparater, begge præp. Aflæst
470	6771	Gredstedbro	55.4038	8.73627	Region of Southern Denmark	Female	Intact	3.79	adult	3	neg.	neg.	Summer-Autumn	0	0	0	0	0	0	0	Drægtig								Yes	0	0	0	0	0	0	0	0
471	9000	Aalborg	57.05	9.92	Region of Northern Denmark	Female	Intact	3.02	adult	3	neg.	neg.	Summer-Autumn	0	0	2	0	0	0	0	Diarré			Diarrhoea					No	0	0	0	0	0	0	0	0
472	5700	Svendborg	55.06	10.6	Region of Southern Denmark	Female	Intact	2.67	adult	2	neg.	neg.	Summer-Autumn	2	0	0	0	0	0	0	Mgl. flere tænder	Several teeth missing							No	0	0	0	0	0	0	0	0
473	5700	Svendborg	55.06	10.6	Region of Southern Denmark	Female	Intact	2.5	adult	3	neg.	neg.	Summer-Autumn	0	0	0	0	0	0	0									No	0	0	0	0	0	0	0	0
474	6950	Ringkøbing	56.09	8.26	Central Denmark Region	Female	Intact	2.12	adult	3	neg.	neg.	Summer-Autumn	0	0	0	0	0	0	0									No	0	0	1	0	0	0	0	5
475	6950	Ringkøbing	56.09	8.26	Central Denmark Region	Female	Intact	2.37	adult	2	neg.	neg.	Summer-Autumn	1	0	0	0	0	0	0	Mgl. fortænder. Drægtig.	Several incisors missing							Yes	0	0	0	0	0	0	0	0	Lice eggs
476	6950	Ringkøbing	56.09	8.26	Central Denmark Region	Male	Intact	2.44	adult	2	neg.	neg.	Summer-Autumn	1	0	0	0	0	1	0	Mgl. flere tænder. Fedtlever	Several incisors missing					Hepatic steatosis		No	1	0	0	0	5	0	0	0	Felicola subrostratus
477	6950	Ringkøbing	56.09	8.26	Central Denmark Region	Female	Intact	2.16	adult	2	neg.	neg.	Summer-Autumn	0	0	0	0	0	0	0	Drægtig.								Yes	0	0	1	0	3	0	0	3	Felicola subrostratus
478	7620	Lemvig	56.55	8.31	Central Denmark Region	Male	Intact	1.17	kitten	2	neg.	neg.	Summer-Autumn	0	0	2	0	0	0	0	Diarré.			Diarrhoea					No	0	0	0	0	0	0	0	0
479	4780	Stege	55.99	12.29	Region Zealand	Male	Neutralised	2.7	adult	3	neg.	neg.	Summer-Autumn	0	0	0	0	0	0	0									No	1	0	0	0	13	0	0	0	Felicola subrostratus
480	2670	Greve	55.6	12.29	Region Zealand	Male	Intact	4.8	adult	4	neg.	neg.	Summer-Autumn	0	0	0	0	0	0	0	Afhelet læsion i højre øre.							Healed lesion on right ear	No	0	0	1	0	0	0	0	4
481	4760	Vordingborg	55.01	11.92	Region Zealand	Female	Neutralised	1.28	kitten	3	neg.	neg.	Summer-Autumn	0	1	0	0	0	0	0	Igang med tandskifte. Hydronefrose		Hydro nephrosis						No	1	0	0	0	5	0	0	0	Felicola subrostratus
482	4760	Vordingborg	55.01	11.92	Region Zealand	Male	Neutralised	2.58	adult	3	neg.	neg.	Summer-Autumn	0	0	0	0	0	0	0	Afhelet læsion i højre øre.							Healed lesion on right ear	No	1	0	0	0	6	0	0	0	Felicola subrostratus
483	4450	Jyderup	55.66	11.4	Region Zealand	Male	Intact	3.5	adult	3	neg.	neg.	Summer-Autumn	0	0	0	0	0	1	0	Fedtlever						Hepatic steatosis		No	0	0	0	0	0	0	0	0
484	4340	Tølløse	55.61	11.76	Region Zealand	Female	Intact	3.45	adult	3	pos.	neg.	Summer-Autumn	2	1	0	0	0	0	0	Drægtig. Mgl. flere tænder+knækkede tænder. Heterogen urin.	Several teeth broken and several missing	Urine heterogeneous						Yes	0	0	0	0	0	0	0	0
485	4300	Holbæk	55.71	11.7	Region Zealand	Male	Intact	6.01	adult	4	pos.	neg.	Summer-Autumn	2	0	0	0	0	0	0	2xgls til mikroskopi. Mgl. flere tænder+slidte	Several teeth missing and several worn							No	0	0	0	0	0	0	0	0
486	4241	Vemmelev	55.36	11.24	Region Zealand	Male	Intact	3.55	adult	3	neg.	neg.	Summer-Autumn	2	0	0	0	0	0	1	alopeci+fortykket hud+skæl på begge øre. Mgl. flere tænder	Several teeth missing						Alopecia and thickening of skin with dandruff on both ears	No	0	0	0	0	0	0	0	0				jordmide?
487	5270	Odense N	55.42	10.36	Region of Southern Denmark	Male	Intact	4.37	adult	2	neg.	neg.	Summer-Autumn	0	0	0	0	0	0	0	Tapetest ikke muligt (kat var meget blodig)								No			0	0
488	5270	Odense N	55.42	10.36	Region of Southern Denmark	Male	Intact	3.23	adult	3	neg.	neg.	Summer-Autumn	0	0	0	0	0	0	0	Tapetest ikke muligt (kat var meget blodig)								No			0	0
489	7900	Nykøbing M	56.77	8.83	Region of Northern Denmark	Female	Intact	2.53	adult	3	neg.	neg.	Summer-Autumn	0	0	0	0	0	0	0	Drægtig								Yes	0	0	0	0	0	0	0	0
490	7900	Nykøbing M	56.77	8.83	Region of Northern Denmark	Male	Intact	4	adult	3	neg.	neg.	Summer-Autumn	0	0	0	0	0	0	0									No	0	1	0	1	0	0	1	0			Ixodes ricinus
491	6771	Gredstedbro	55.4038	8.73627	Region of Southern Denmark	Male	Intact	1.42	kitten	3	neg.	neg.	Summer-Autumn	0	0	0	0	0	0	0									No	1	0	0	0	0	0	0	0
492	6771	Gredstedbro	55.4038	8.73627	Region of Southern Denmark	Female	Intact	1.27	kitten	3	neg.	neg.	Summer-Autumn	0	0	0	0	0	0	0									No	0	0	0	0	0	0	0	0
493	6771	Gredstedbro	55.4038	8.73627	Region of Southern Denmark	Female	Intact	1.2	kitten	3	neg.	neg.	Summer-Autumn	0	0	0	0	0	0	0									No	0	0	0	0	0	0	0	0
494	7900	Nykøbing M	56.77	8.83	Region of Northern Denmark	Male	Intact	0.72	kitten	3	neg.	neg.	Summer-Autumn	0	0	0	0	0	0	0									No	0	0	0	0	0	0	0	0
495	7400	Herning	56.14	8.98	Central Denmark Region	Female	Intact	0.52	kitten	3	neg.	neg.	Summer-Autumn	0	0	0	0	0	0	0									No	0	0	0	0	2	0	0	0	Felicola subrostratus
496	5270	Odense N	55.42	10.36	Region of Southern Denmark	Male	Intact	3.63	adult	4	neg.	neg.	Summer-Autumn	0	0	0	0	0	0	0	Fedtlever. Ikke patologisk								No	0	0	0	0	0	0	0	0
497	7900	Nykøbing M	56.77	8.83	Region of Northern Denmark	Female	Intact	2.44	adult	3	neg.	neg.	Summer-Autumn	0	0	0	0	0	0	0	Hernie							Hernia	No	1	0	1	0	8	0	0	10	Felicola subrostratus			jordmide?
498	7900	Nykøbing M	56.77	8.83	Region of Northern Denmark	Female	Intact	2.19	adult	2	neg.	neg.	Summer-Autumn	0	0	0	0	0	0	0									No	1	0	1	0	38	0	0	17	Felicola subrostratus			jordmide?
499	7900	Nykøbing M	56.77	8.83	Region of Northern Denmark	Male	Intact	4.87	adult	3	neg.	neg.	Summer-Autumn	2	0	0	0	0	0	0	Mgl. flere tænder	Several teeth missing							No	1	0	1	0	2	0	0	6	Felicola subrostratus
500	2620	Albertslund	55.68	12.35	Capital Region of Denmark	Male	Neutralised	3.65	adult	4	neg.	neg.	Summer-Autumn	0	0	0	0	0	1	0	Fedtlever						Hepatic steatosis		No	1	0	0	0	0	1	0	0		Ctenocephalides felis
501	2620	Albertslund	55.68	12.35	Capital Region of Denmark	Female	Neutralised	3.79	adult	3	neg.	neg.	Summer-Autumn	0	0	0	0	0	0	0									No	1	0	0	0	0	0	0	0
502	4230	Skælskør	55.25	11.3	Region Zealand	Male	Intact	4.2	adult	3	neg.	neg.	Summer-Autumn	0	0	0	0	0	1	0	1xloppe makroskopisk. Fedtlever						Hepatic steatosis		No	0	1	0	0	0	0	0	0
503	4760	Vordingborg (Stuby)	55.01	11.92	Region Zealand	Male	Intact	1.6	adult	2	neg.	neg.	Summer-Autumn	0	0	0	0	0	0	0									No	0	0	0	0	2	0	0	0	Felicola subrostratus
504	4683	Rønnede	55.24	12.02	Region Zealand	Male	Intact	4.54	adult	3	neg.	neg.	Summer-Autumn	0	0	0	0	0	0	0									No	0	0	0	0	0	0	0	0
505	4873	Væggerløse	55.69	11.93	Region Zealand	Female	Neutralised	2.44	adult	3	neg.	neg.	Summer-Autumn	0	0	0	0	0	0	0	Hysrectomeret								No	0	0	0	0	0	0	0	0
506	4230	Skælskør	55.25	11.3	Region Zealand	Male	Intact	3.1	adult	3	neg.	neg.	Summer-Autumn	0	0	0	0	0	0	0	minus øremidetest								No	1	1		0	2	2	0		Felicola subrostratus	Ctenocephalides felis
507	4230	Skælskør	55.25	11.3	Region Zealand	Male	Intact	2.71	adult	3	neg.	neg.	Summer-Autumn	0	0	0	0	0	0	0									No	0	1	0	0	0	1	0	0		Ctenocephalides felis
508	4230	Skælskør	55.25	11.3	Region Zealand	Male	Intact	4.45	adult	3	neg.	neg.	Summer-Autumn	0	0	0	0	0	0	0									No	0	1	0	0	0	2	0	0		Ctenocephalides felis
509	7442	Engesvang	56.19	9.33	Central Denmark Region	Male	Intact	2.54	adult	3	neg.	neg.	Summer-Autumn	0	0	0	0	0	0	0									No	0	0	0	0	0	0	0	0
510	4100	Ringsted	55.44	11.79	Region Zealand	Male	Intact	4.08	adult	3	neg.	neg.	Summer-Autumn	0	0	0	0	0	0	0									Yes	0	1	0	0	0	1	0	0		Ctenocephalides felis
511	4874	Gedser	54.61	11.94	Region Zealand	Female	Intact	3.33	adult	3	neg.	neg.	Summer-Autumn	0	1	0	0	0	0	0	Drægtig. Hypoplasi af en nyre. Ingen øremidetest.		Hypoplasia of one kidney						Yes	0	0		0	0	0	0
512	4760	Vordingborg	55.01	11.92	Region Zealand	Male	Intact	2.43	adult	3	neg.	neg.	Summer-Autumn	0	0	0	0	0	0	0									No	0	0	0	0	3	0	0	0	Felicola subrostratus
513	4760	Vordingborg	55.01	11.92	Region Zealand	Male	Intact	3.14	adult	3	neg.	neg.	Summer-Autumn	0	0	0	0	0	0	0									No	1	0	0	0	6	0	0	0	Felicola subrostratus
514	8850	Bjerringbro	56.37	9.66	Central Denmark Region	Male	Intact	4.45	adult	3	neg.	neg.	Summer-Autumn	0	0	0	0	0	0	0									No	1	0	0	0	2	0	0	0	Felicola subrostratus
515	8850	Bjerringbro	56.37	9.66	Central Denmark Region	Male	Intact	3.68	adult	3	neg.	neg.	Summer-Autumn	0	0	0	0	0	0	0									No	1	0	0	0	2	0	0	0	Felicola subrostratus
516	3000	Helsingør	56.03	12.61	Capital Region of Denmark	Female	Intact	1.94	kitten	3	neg.	neg.	Summer-Autumn	0	0	0	0	0	0	0	Igangværende tandskifte. Lopper skrevet på mærkat.								No	1	1	0	0	0	1	0	0		Ctenocephalides felis
517	3000	Helsingør	56.03	12.61	Capital Region of Denmark	Male	Neutralised	2.4	adult	3	neg.	neg.	Summer-Autumn	0	0	0	0	0	0	0									No	0	0	0	0	0	0	0	0
518	4293	Dianalund	55.53	11.49	Region Zealand	Male	Intact	3.49	adult	3	neg.	neg.	Summer-Autumn	0	0	0	0	0	0	0									No	0	0	0	0	0	0	0	0
519	4293	Dianalund	55.53	11.49	Region Zealand	Female	Intact	2.91	adult	3	neg.	neg.	Summer-Autumn	0	0	0	0	0	0	0	Ingen tapetest								No			0	0				0
520	4293	Dianalund	55.53	11.49	Region Zealand	Female	Intact	3.33	adult	3	neg.	neg.	Summer-Autumn	0	0	0	0	0	0	0	Ingen tapetest								No			0	0				0
521	4990	Sakskøbing	54.8	11.65	Region Zealand	Female	Intact	1.98	adult	3	neg.	neg.	Summer-Autumn	0	0	0	0	0	0	0									No	0	1	0	0	0	2	0	0		Ctenocephalides felis
522	4735	Mern	55.04	12.06	Region Zealand	Female	Intact	2.58	adult	3	neg.	neg.	Summer-Autumn	0	0	0	0	0	0	0									No	0	0	0	0	0	0	0	0
523	4735	Mern	55.04	12.06	Region Zealand	Female	Intact	2.05	adult	3	neg.	neg.	Summer-Autumn	0	0	0	0	0	0	0									No	0	0	0	0	0	0	0	0
524	3550	Slangerup	55.62	12.08	Capital Region of Denmark	Male	Neutralised	5.55	adult	3	neg.	neg.	Summer-Autumn	2	1	0	0	0	0	0	Kronisk infarkt i en nyre. Mgl. flere tænder. OBS: øremørket	Several teeth missing	Chronic infarct of one kidney						No	0	0	1	0	0	0	0	6
525	8850	Bjerringbro	56.37	9.66	Central Denmark Region	Male	Intact	3.34	adult	3	neg.	neg.	Summer-Autumn	0	0	0	0	0	0	0									No	1	0	0	0	1	0	0	0	Felicola subrostratus
526	8850	Bjerringbro	56.37	9.66	Central Denmark Region	Male	Intact	4.35	adult	3	neg.	neg.	Summer-Autumn	0	0	0	0	0	0	0									No	0	0	0	0	3	0	0	0	Felicola subrostratus
527	8850	Bjerringbro	56.37	9.66	Central Denmark Region	Female	Intact	2.31	adult	3	neg.	neg.	Summer-Autumn	0	0	0	0	0	0	0									No	0	0	0	0	0	0	0	0
528	9440	Aabybro	57.15	9.75	Region of Northern Denmark	Male	Intact	7.05	adult	4	neg.	neg.	Summer-Autumn	2	0	0	0	0	0	0	Mgl. flere tænder	Several teeth missing							No	0	0	0	0	0	0	0	0
529	4300	Holbæk	55.71	11.7	Region Zealand	Male	Intact	4.94	adult	4	neg.	neg.	Summer-Autumn	0	0	0	0	0	0	0									No	0	0	0	1	0	0	1	0			Ixodes ricinus
530	4200	Slagelse	55.41	11.35	Region Zealand	Male	Intact	6.04	adult	3	neg.	neg.	Summer-Autumn	0	0	0	0	0	1	0	Gingivitis. Afhelet sår på højre øre. Hepatisk steatose	Gingivitis					Hepatic steatosis	Healed lesion on right ear	No	0	1	1	0	0	0	0	4
531	4200	Slagelse	55.41	11.35	Region Zealand	Male	Intact	5.58	adult	3	pos.	neg.	Summer-Autumn	0	0	0	0	0	0	0									No	0	0	0	0	0	0	0	0
532	5900	Rudkøbing	54.94	10.71	Region of Southern Denmark	Male	Intact	3.99	adult	2	neg.	neg.	Summer-Autumn	0	0	0	0	0	0	0									No	0	0	0	0	0	0	0	0	Lice eggs
533	5953	Tranekær	55.0507	10.887	Region of Southern Denmark	Male	Intact	3.15	adult	2	neg.	neg.	Summer-Autumn	0	0	0	0	0	1	0	Fedtlever						Hepatic steatosis		No	0	0	0	0	0	0	0	0
534	4840	Nørre Alslev	54.91	11.83	Region Zealand	Female	Intact	3.78	adult	4	neg.	neg.	Summer-Autumn	1	0	0	0	0	0	0	Drægtig. Mgl. flere incisiver	Several incisors missing							Yes	0	0	0	0	0	1	0	0		Ctenocephalides felis
535	4840	Nørre Alslev	54.91	11.83	Region Zealand	Female	Intact	3.39	adult	4	neg.	neg.	Summer-Autumn	0	0	0	0	0	0	0									No	0	0	0	0	0	0	0	0
536	4060	Kirrke Såby	55.65	11.82	Region Zealand	Female	Intact	2.95	adult	3	neg.	neg.	Summer-Autumn	0	0	0	0	0	0	0									No	0	0	0	0	0	0	0	0
537	4000	Roskilde	55.7	12.1	Region Zealand	Female	Neutralised	3.83	adult	3	neg.	neg.	Summer-Autumn	2	0	0	0	0	1	0	Fedtlever. Mgl. flere tænder+slidte. Ovarierectomeret.	Several teeth missing and several worn					Hepatic steatosis		No	0	0	0	0	0	0	0	0
538	4873	Væggerløse	55.69	11.93	Region Zealand	Female	Intact	2.78	adult	3	neg.	neg.	Summer-Autumn	0	0	0	2	0	0	0	Venstre øre næsten mistet (afhelet).				Ear missing				No	0	0	1	0	0	0	0	5
539	4200	Slagelse	55.41	11.35	Region Zealand	Female	Intact	2.7	adult	2	neg.	neg.	Summer-Autumn	0	0	0	0	0	0	0	Drægtig								Yes	0	1	0	0	0	2	0	0		Ctenocephalides felis
540	4200	Slagelse	55.41	11.35	Region Zealand	Female	Intact	3.4	adult	3	neg.	pos.	Summer-Autumn	0	0	0	0	0	1	0	Drægtig. Fedtlever						Hepatic steatosis		Yes	0	0	0	0	0	0	0	0
541	4200	Slagelse	55.41	11.35	Region Zealand	Male	Intact	5.28	adult	3	neg.	neg.	Summer-Autumn	0	0	0	0	0	1	0	Fedtlever						Hepatic steatosis		No	0	0	0	0	0	0	0	0
542	6740	Brammning	55.47	8.7	Region of Southern Denmark	Female	Intact	2.99	adult	3	neg.	neg.	Summer-Autumn	0	0	0	0	0	0	0	Drægtig								Yes	0	0	0	0	0	0	0	0
543	7860	Spøttrup	56.62	8.84	Central Denmark Region	Male	Intact	5.93	adult	3	pos.	neg.	Summer-Autumn	0	0	0	0	0	0	0									No	0	0	0	1	0	0	1	0			Ixodes ricinus
544	6621	Gesten	55.54	9.2	Region of Southern Denmark	Male	Intact	4.78	adult	3	neg.	neg.	Summer-Autumn	1	0	0	0	0	0	0	Mgl. flere incisiver	Several incisors missing							No	0	0	0	0	0	0	0	0
545	6000	Kolding	55.51	9.46	Region of Southern Denmark	Male	Intact	6.88	adult	3	neg.	neg.	Summer-Autumn	1	1	0	0	0	0	0	Mgl. én tand. Polycystisk nyre. Heterogen urin.	One incisor missing	Polycystic kidney; urine heterogeneous						No	0	0	0	0	0	0	0	0
546	4700	Næstved	55.23	11.76	Region Zealand	Male	Intact	3.37	adult	3	neg.	neg.	Summer-Autumn	0	0	0	0	0	0	0									No	0	0	0	0	0	0	0	0
547	4700	Næstved	55.23	11.76	Region Zealand	Male	Intact	3.06	adult	3	neg.	neg.	Summer-Autumn	0	0	0	0	0	0	0									No	0	0	0	0	0	0	0	0
548	9320	Hjallerup	57.17	10.14	Region of Northern Denmark	Female	Intact	3.08	adult	3	neg.	neg.	Summer-Autumn	1	0	0	0	0	0	0	Drægtig. Mgl. flere incisiver	Several incisors missing							Yes	0	0	0	0	0	0	0	0				jordmide?
549	9320	Hjallerup	57.17	10.14	Region of Northern Denmark	Female	Intact	1.14	kitten	3	neg.	neg.	Summer-Autumn	0	0	0	0	0	0	0	Langhåret.								No	0	0	0	0	0	0	0	0				jordmide?
550	9320	Hjallerup	57.17	10.14	Region of Northern Denmark	Female	Intact	1.09	kitten	3	neg.	neg.	Summer-Autumn	0	0	0	0	0	0	0									No	0	0	0	0	0	0	0	0
551	9640	Farsø	56.73	9.28	Region of Northern Denmark	Male	Intact	3.88	adult	3	pos.	neg.	Summer-Autumn	0	0	0	0	0	0	0									No	0	0	0	0	0	0	0	0
552	9640	Farsø	56.73	9.28	Region of Northern Denmark	Female	Intact	2.36	adult	3	neg.	neg.	Summer-Autumn	0	0	0	0	0	0	0	Drægtig.								Yes	0	0	0	0	0	0	2	0			Ixodes ricinus
553	8850	Bjerringbro	56.37	9.66	Central Denmark Region	Male	Intact	3.99	adult	3	neg.	neg.	Summer-Autumn	0	0	0	0	0	0	0									No	0	0	0	0	0	0	0	0
554	3000	Helsingør	56.03	12.61	Capital Region of Denmark	Female	Neutralised	2.52	adult	3	neg.	neg.	Summer-Autumn	0	0	0	0	0	0	0	Ovarierectomeret								No	0	0	0	0	0	0	0	0
555	3000	Helsingør	56.03	12.61	Capital Region of Denmark	Male	Intact	2.67	adult	3	neg.	neg.	Summer-Autumn	0	0	0	0	0	0	0	Lopper makroskopisk. Langhåret								No	0	1	1	0	0	0	0	8
556	9381	Sulsted	57.16	9.96	Region of Northern Denmark	Female	Intact	2.93	adult	3	neg.	neg.	Summer-Autumn	0	0	0	0	0	0	0									No	0	0	0	0	0	0	0	0
557	9381	Sulsted	57.16	9.96	Region of Northern Denmark	Female	Intact	2.86	adult	3	neg.	neg.	Summer-Autumn	0	1	0	0	0	0	0	Dysplastisk nyre		Dysplastic kidney						No	0	0	0	0	0	0	0	0
558	9381	Sulsted	57.16	9.96	Region of Northern Denmark	Male	Intact	3.54	adult	3	neg.	neg.	Summer-Autumn	0	0	0	0	0	0	0									No	0	0	0	0	0	0	0	0
559	4230	Skælskør	55.25	11.3	Region Zealand	Male	Intact	3.72	adult	3	neg.	neg.	Summer-Autumn	0	0	0	0	0	0	0									No	0	0	0	0	0	0	0	0
560	4534	Hørve	55.76	11.42	Region Zealand	Male	Intact	3.96	adult	2	pos.	neg.	Summer-Autumn	2	0	0	0	0	0	0	Meget dårlige tænder. Mgl. flere tænder.	Several teeth missing and several in poor condition							No	0	0	0	0	0	0	0	0
561	6920	Videbæk	56.08	8.73	Central Denmark Region	Male	Intact	3.52	adult	3	neg.	neg.	Summer-Autumn	2	0	0	0	0	0	0	Mgl. flere tænder. Gingivitis. Meget dårlige tænder.	Several teeth missing; several teeth in very bad condition; gingivitis							No	1	0	0	0	0	0	0	0
562	6690	Gørding	55.4694	8.81573	Region of Southern Denmark	Male	Intact	1.86	adult	3	neg.	neg.	Summer-Autumn	0	0	0	0	0	0	0									No	0	0	0	0	0	0	0	0
563	6690	Gørding	55.4694	8.81573	Region of Southern Denmark	Female	Intact	2.52	adult	3	neg.	neg.	Summer-Autumn	0	0	0	0	0	0	0	Drægtig								Yes	0	1	0	0	0	0	1	0			Ixodes ricinus
564	6690	Gørding	55.4694	8.81573	Region of Southern Denmark	Female	Intact	2.17	adult	3	neg.	neg.	Summer-Autumn	0	0	0	0	0	0	0	Drægtig								Yes	0	1	0	0	0	1	0	0		Ceratophyllus gallinae
565	6650	Brørup	55.49	9	Region of Southern Denmark	Female	Intact	3.78	adult	3	neg.	neg.	Summer-Autumn	0	0	0	0	0	0	0	Drægtig								Yes	0	0	0	0	0	0	0	0
566	7361	Ejstrupholm	55.99	9.3	Central Denmark Region	Male	Intact	3.74	adult	3	pos.	neg.	Summer-Autumn	2	0	0	0	0	0	0	Mgl. næsten alle tænder+gingivitis	Almost all teeth missing; gingivitis							No	1	0	0	0	31	0	0	0	Felicola subrostratus
567	2620	Albertslund	55.68	12.35	Capital Region of Denmark	Male	Neutralised	5.06	adult	3	neg.	neg.	Summer-Autumn	0	0	0	0	0	0	0									No	1	0	0	0	2	0	0	0	Felicola subrostratus
568	6840	Oksbøl	55.64	8.27	Region of Southern Denmark	Female	Intact	3.27	adult	3	neg.	neg.	Summer-Autumn	0	0	0	0	0	0	0									No	0	0	0	0	0	0	0	0
569	6940	Lem	54.05	8.41	Central Denmark Region	Male	Intact	4.92	adult	3	pos.	neg.	Summer-Autumn	0	0	0	0	0	0	0									No	0	0	0	0	0	0	0	0
570	2000	Frederiksberg	55.68	12.52	Capital Region of Denmark	Male	Neutralised	5.88	adult	3	pos.	neg.	Summer-Autumn	1	0	0	0	0	0	0	Mgl. to incisiver.	Two incisors missing							No	0	0	0	0	0	0	0	0
571	8850	Bjerringbro	56.37	9.66	Central Denmark Region	Female	Intact	2.83	adult	3	neg.	neg.	Summer-Autumn	0	1	0	0	0	0	0	Fokal kortikal fibrose i en nyre		Focal cortical fibrosis						No	0	0	0	0	0	0	0	0
572	8850	Bjerringbro	56.37	9.66	Central Denmark Region	Female	Intact	2.59	adult	3	neg.	neg.	Summer-Autumn	1	0	0	0	0	1	0	Fedtlever. Mgl. én incisiv. Drægtig	One incisor missing					Hepatic steatosis		Yes	0	0	0	0	0	0	0	0
573	8420	Knebel	56.21	10.49	Central Denmark Region	Male	Intact	3.88	adult	3	pos.	neg.	Summer-Autumn	0	0	0	0	0	0	0									No	0	0	0	0	0	0	0	0
574	9640	Farsø	56.73	9.28	Region of Northern Denmark	Female	Intact	3.25	adult	3	neg.	neg.	Summer-Autumn	1	0	0	0	0	0	0	Mgl. flere incisiver	Several incisors missing							No	0	0	0	0	0	0	0	0
575	6900	Skjern	55.96	8.54	Central Denmark Region	Female	Intact	2.19	adult	3	neg.	neg.	Summer-Autumn	0	0	0	0	0	0	0									No	0	0	0	0	1	0	0	0	Felicola subrostratus
576	6900	Skjern	55.96	8.54	Central Denmark Region	Female	Intact	1.2	kitten	3	neg.	neg.	Summer-Autumn	0	0	0	0	0	0	0									No	0	0	0	0	1	0	0	0	Felicola subrostratus
577	6900	Skjern	55.96	8.54	Central Denmark Region	Male	Intact	2.58	adult	3	neg.	neg.	Summer-Autumn	0	0	0	0	0	0	0									No	1	0	0	0	4	0	0	0	Felicola subrostratus
578	6900	Skjern	55.96	8.54	Central Denmark Region	Female	Intact	1.73	kitten	3	neg.	neg.	Summer-Autumn	0	0	0	0	0	0	0									No	1	0	0	0	2	0	0	0	Felicola subrostratus
579	8830	Tjele	56.51	9.59	Central Denmark Region	Male	Intact	4.45	adult	3	neg.	neg.	Summer-Autumn	0	0	0	0	0	0	0									No	0	0	0	0	0	0	1	0			Ixodes ricinus
580	8370	Hadsten	56.33	10.05	Central Denmark Region	Male	Intact	4.09	adult	3	neg.	neg.	Summer-Autumn	0	0	0	0	0	0	0									No	0	0	0	0	0	0	0	0
581	6400	Sønderborg	54.91	9.8	Region of Southern Denmark	Female	Intact	2.7	adult	3	neg.	neg.	Summer-Autumn	0	0	0	0	0	0	0									No	0	0	0	0	0	0	0	0
582	8860	Ulstrup	56.39	9.76	Central Denmark Region	Male	Intact	4.4	adult	3	neg.	neg.	Summer-Autumn	2	0	0	0	0	0	0	Knækket hjørnetand i overmund.	Broken canine in upper part							No	0	0	0	0	0	0	0	0
583	8722	Hedensted	55.77	9.7	Central Denmark Region	Female	Intact	3.01	adult	3	neg.	neg.	Summer-Autumn	0	0	0	2	0	0	0	Mgl. halv hale.				Half of tail missing				No	0	0	1	0	0	0	0	11
584	8860	Ulstrup	56.39	9.76	Central Denmark Region	Male	Intact	4.62	adult	3	neg.	neg.	Summer-Autumn	2	0	0	0	0	0	0	Leverfibrose (ikke patologisk). Mgl. flere tænder.	Several teeth missing							No	0	0	1	0	0	0	0	4
585	6580	Vamdrup	55.43	9.29	Region of Southern Denmark	Female	Intact	4.23	adult	3	neg.	neg.	Summer-Autumn	0	0	0	0	0	0	0	Drægtig								Yes	0	0	0	0	0	0	0	0
586	2670	Greve	55.6	12.29	Region Zealand	Female	Neutralised	2.5	adult	3	neg.	neg.	Summer-Autumn	0	0	0	0	0	0	0									No	0	0	0	0	0	0	0	0
587	4720	Præstø	55.12	12.06	Region Zealand	Male	Intact	4.26	adult	3	pos.	neg.	Summer-Autumn	0	0	0	0	0	0	0									No	0	0	0	0	0	0	0	0
588	8723	Løsning	55.81	9.7	Central Denmark Region	Female	Intact	3.42	adult	4	neg.	neg.	Summer-Autumn	0	0	0	0	0	1	0	Fedtlever						Hepatic steatosis		No	0	0	0	0	0	0	0	0
589	8723	Løsning	55.81	9.7	Central Denmark Region	Male	Intact	1.94	adult	3	neg.	neg.	Summer-Autumn	0	0	0	0	0	0	0									No	0	0	0	0	0	0	0	0
590	8641	Sorring	56.18	9.78	Central Denmark Region	Male	Intact	3.35	adult	2	neg.	neg.	Summer-Autumn	2	0	0	0	0	0	0	Knækket hjørnetand.	One broken canine							No	0	0	0	0	0	0	0	0
591	8641	Sorring	56.18	9.78	Central Denmark Region	Female	Intact	2.96	adult	3	neg.	neg.	Summer-Autumn	0	0	0	0	0	0	0	Drægtig.								Yes	0	0	0	0	0	0	0	0
592	8641	Sorring	56.18	9.78	Central Denmark Region	Male	Intact	2.97	adult	3	neg.	neg.	Summer-Autumn	0	0	0	0	0	0	0									No	0	0	0	0	0	0	0	0
593	6430	Nordborg	55.04	9.8	Region of Southern Denmark	Male	Intact	3.69	adult	3	neg.	neg.	Summer-Autumn	2	0	0	0	0	0	0	Mgl. hjørnetand	One canine missing							No	0	0	0	0	0	0	1	0			Ixodes ricinus
594	8920	Randers NV	56.48	9.9	Central Denmark Region	Male	Intact	4.47	adult	3	neg.	neg.	Summer-Autumn	0	0	0	0	0	0	0									No	0	0	0	0	0	0	0	0
595	9640	Farsø	56.73	9.28	Region of Northern Denmark	Female	Intact	4	adult	3	neg.	neg.	Summer-Autumn	0	0	0	0	0	1	0	Drægtig. Fedtlever						Hepatic steatosis		Yes	0	0	0	0	0	0	0	0
596	9640	Farsø	56.73	9.28	Region of Northern Denmark	Female	Intact	2.84	adult	3	neg.	neg.	Summer-Autumn	1	0	0	0	0	0	0	Drægtig. Mgl. tand	One incisor missing							Yes	0	0	0	0	0	0	0	0
597	9640	Farsø	56.73	9.28	Region of Northern Denmark	Male	Intact	1.94	adult	3	neg.	neg.	Summer-Autumn	0	0	0	0	0	0	0									No	0	0	0	0	0	0	0	0
598	5750	Ringe	55.23	10.48	Region of Southern Denmark	Female	Intact	4.26	adult	3	neg.	neg.	Summer-Autumn	0	0	0	2	0	0	0	Drægtig. Øre faldet halvt af (afhelet).				Ear partially missing (healed)				Yes	0	0	1	0	0	0	0	8
599	7900	Nykøbing M	56.77	8.83	Region of Northern Denmark	Male	Intact	4.31	adult	3	neg.	neg.	Summer-Autumn	0	0	0	0	0	0	0									No	0	0	0	0	0	0	0	0
600	6670	Holsted	55.51	8.91	Region of Southern Denmark	Female	Intact	2.41	adult	3	neg.	neg.	Summer-Autumn	1	0	0	0	0	0	0	Drægtig. Mgl. 2 incisiver	Two incisors missing							Yes	0	0	0	0	0	0	0	0

## Sheet: metadata
Table S1. Raw data associated to the paper: "How serious are health-related welfare problems in feral cats? A study from Denmark based on 598 necropsies" by Ida Sofie Thuesen, Jørgen Steen Agerholm, Helena Mejer, Søren Saxmose Nielsen and Peter Sandøe, University of Copenhagen
Version	2021-12-02
Variables
Cat	Cat ID
Postal.code	Postal code in Denmark
City	Postal city in Denmark
Lattitude	Lattitude coordinate
Longitude	Longitudie coordiante
Region	NUTS2-region in Denmark
Sex	Sex (male or female)
Neutralised	Reproductive status as sterilised or intact
Weight	Weight in kg
Age	Age (kitten or adult, based on presence of decidus or permanent teeth)
Fat	Level of fat deposits. 1='Emaciated'; 2='Moderately thin';3='Ideal';4='Overweight';5='Obese')
FIV	Positive or negative for feline immunodeficiency virus by PCR at Laboklin, Germany
FeLV	Positive or negative for feline leukemia virus by PCR at Laboklin, Germany
Season	Season of receipt of cat. 'Winter-Spring','Spring-Summer','Summer-Autumn'
Oral.cavity	Findings in the oral cavity: 0=none deemed affecting welfare; 1=minor effect on welfare; 2=severe effect on welfare
Urogenital	Findings in the urogenital system: 0=none deemed affecting welfare; 1=minor effect on welfare; 2=severe effect on welfare
GI	Findings in the gastro-intestinal system: 0=none deemed affecting welfare; 1=minor effect on welfare; 2=severe effect on welfare
Skeleton	Findings in the skeletal system: 0=none deemed affecting welfare; 1=minor effect on welfare; 2=severe effect on welfare
Respiratory	Findings in the respiratory system: 0=none deemed affecting welfare; 1=minor effect on welfare; 2=severe effect on welfare
Liver	Findings in the liver: 0=none deemed affecting welfare; 1=minor effect on welfare; 2=severe effect on welfare
Skin	Findings in the skin: 0=none deemed affecting welfare; 1=minor effect on welfare; 2=severe effect on welfare
Severe	Number of severe findings
All.findings	Number of all findings
Necropsy.findings.Danish	Original recording at necropsy (described in Danish)
Oral.findings	Specific findings in the oral cavity
Urogenital.findings	Specific findings in the urogenital system
GI.findings	Specific findings in the gastro-intestinal system
Skeletal.findings	Specific findings in the skeletal system
Respiratory.findings	Specific findings in the respiratory system
Liver.findings	Specific findings in the liver
Skin.findings	Specific findings in the skin
Pregnant	Pregnancy status of the cat (yes or no)
Lice	Recorded occurrence of fleas (1=yes; 0=no)
Fleas	Recorded occurrence of fleas (1=yes; 0=no)
Earmites	Recorded occurrence of ear mites (1=yes; 0=no)
Ticks	Recorded occurrence of ticks (1=yes; 0=no)
Lice.count	Count of lice
Flea.count	Count of fleas
Tick.count	Count of ticks
Lice.species	Species of lice (Felicola subrostratus or unspecified)
Flea.species	Species of of fleas (Ctenocephalides felis or Ceratophyllus gallinae)
Tick.species	Species of ticks (Ixodes ricinus larvae or Ixodes ricinus)
Other comments	Other comments given (all information in Danish as originally recorded)
